# Supplementary material for: Stability Oracle: a structure-based graph-transformer framework for identifying stabilizing mutations
Source: Nat Commun. 2024 Jul 23;15:6170. doi: 10.1038/s41467-024-49780-2 (PMC11266546; doi:10.1038/s41467-024-49780-2)
Supplement: Supplementary file 4 — Source Data [file 41467_2024_49780_MOESM4_ESM.xlsx]

## Sheet: Fig4
Metric	Dataset	RSA	Type	Value
precision	T2837	<0.1	polar	0.52
precision	T2837	0.1-0.3	polar	0.31
precision	T2837	0.3-0.6	polar	0.35
precision	T2837	>0.6	polar	0.23
recall	T2837	<0.1	polar	0.51
recall	T2837	0.1-0.3	polar	0.31
recall	T2837	0.3-0.6	polar	0.41
recall	T2837	>0.6	polar	0.51
precision	T2837 + TP	<0.1	polar	0.64
precision	T2837 + TP	0.1-0.3	polar	0.72
precision	T2837 + TP	0.3-0.6	polar	0.74
precision	T2837 + TP	>0.6	polar	0.58
recall	T2837 + TP	<0.1	polar	0.36
recall	T2837 + TP	0.1-0.3	polar	0.39
recall	T2837 + TP	0.3-0.6	polar	0.46
recall	T2837 + TP	>0.6	polar	0.42
precision	T2837	<0.1	hydrophobic	0.48
precision	T2837	0.1-0.3	hydrophobic	0.33
precision	T2837	0.3-0.6	hydrophobic	0.3
precision	T2837	>0.6	hydrophobic	0.24
recall	T2837	<0.1	hydrophobic	0.47
recall	T2837	0.1-0.3	hydrophobic	0.43
recall	T2837	0.3-0.6	hydrophobic	0.35
recall	T2837	>0.6	hydrophobic	0.43
precision	T2837 + TP	<0.1	hydrophobic	0.66
precision	T2837 + TP	0.1-0.3	hydrophobic	0.7
precision	T2837 + TP	0.3-0.6	hydrophobic	0.7
precision	T2837 + TP	>0.6	hydrophobic	0.57
recall	T2837 + TP	<0.1	hydrophobic	0.46
recall	T2837 + TP	0.1-0.3	hydrophobic	0.44
recall	T2837 + TP	0.3-0.6	hydrophobic	0.45
recall	T2837 + TP	>0.6	hydrophobic	0.41

## Sheet: Fig5
Metric	Dataset	Method	Value	Metric	Dataset	Method	Value
precision	T2837	Stability Oracle	0.55	precision	T2837+TP	Stability Oracle	0.7
recall	T2837	Stability Oracle	0.46	recall	T2837+TP	Stability Oracle	0.69
auc	T2837	Stability Oracle	0.81	auc	T2837+TP	Stability Oracle	0.83
pearson	T2837	Stability Oracle	0.59	pearson	T2837+TP	Stability Oracle	0.69
spearman	T2837	Stability Oracle	0.62	spearman	T2837+TP	Stability Oracle	0.69
rmse	T2837	Stability Oracle	1.64	rmse	T2837+TP	Stability Oracle	1.49
accuracy	T2837	Stability Oracle	0.82	accuracy	T2837+TP	Stability Oracle	0.77
precision	T2837	one-hot encoding	0.35	precision	T2837+TP	one-hot encoding	0.43
recall	T2837	one-hot encoding	0.44	recall	T2837+TP	one-hot encoding	0.48
auc	T2837	one-hot encoding	0.68	auc	T2837+TP	one-hot encoding	0.71
pearson	T2837	one-hot encoding	0.48	pearson	T2837+TP	one-hot encoding	0.53
spearman	T2837	one-hot encoding	0.44	spearman	T2837+TP	one-hot encoding	0.49
rmse	T2837	one-hot encoding	1.9	rmse	T2837+TP	one-hot encoding	1.83
accuracy	T2837	one-hot encoding	0.66	accuracy	T2837+TP	one-hot encoding	0.62
precision	T2837	C2878+TP+TR	0.46	precision	T2837+TP	C2878+TP+TR	0.65
recall	T2837	C2878+TP+TR	0.44	recall	T2837+TP	C2878+TP+TR	0.7
auc	T2837	C2878+TP+TR	0.74	auc	T2837+TP	C2878+TP+TR	0.76
pearson	T2837	C2878+TP+TR	0.53	pearson	T2837+TP	C2878+TP+TR	0.61
spearman	T2837	C2878+TP+TR	0.52	spearman	T2837+TP	C2878+TP+TR	0.58
rmse	T2837	C2878+TP+TR	1.69	rmse	T2837+TP	C2878+TP+TR	1.65
accuracy	T2837	C2878+TP+TR	0.78	accuracy	T2837+TP	C2878+TP+TR	0.74
precision	T2837	C2878+TR(no SS pretraining)	0.43	precision	T2837+TP	C2878+TR(no SS pretraining)	0.65
recall	T2837	C2878+TR(no SS pretraining)	0.26	recall	T2837+TP	C2878+TR(no SS pretraining)	0.45
auc	T2837	C2878+TR(no SS pretraining)	0.63	auc	T2837+TP	C2878+TR(no SS pretraining)	0.67
pearson	T2837	C2878+TR(no SS pretraining)	0.3	pearson	T2837+TP	C2878+TR(no SS pretraining)	0.4
spearman	T2837	C2878+TR(no SS pretraining)	0.3	spearman	T2837+TP	C2878+TR(no SS pretraining)	0.37
rmse	T2837	C2878+TR(no SS pretraining)	2.25	rmse	T2837+TP	C2878+TR(no SS pretraining)	1.98
accuracy	T2837	C2878+TR(no SS pretraining)	0.55	accuracy	T2837+TP	C2878+TR(no SS pretraining)	0.57
precision	T2837	C2878+TR+TP(no SS pretraining)	0.43	precision	T2837+TP	C2878+TR+TP(no SS pretraining)	0.65
recall	T2837	C2878+TR+TP(no SS pretraining)	0.26	recall	T2837+TP	C2878+TR+TP(no SS pretraining)	0.5
auc	T2837	C2878+TR+TP(no SS pretraining)	0.63	auc	T2837+TP	C2878+TR+TP(no SS pretraining)	0.69
pearson	T2837	C2878+TR+TP(no SS pretraining)	0.34	pearson	T2837+TP	C2878+TR+TP(no SS pretraining)	0.45
spearman	T2837	C2878+TR+TP(no SS pretraining)	0.31	spearman	T2837+TP	C2878+TR+TP(no SS pretraining)	0.4
rmse	T2837	C2878+TR+TP(no SS pretraining)	2.08	rmse	T2837+TP	C2878+TR+TP(no SS pretraining)	1.86
accuracy	T2837	C2878+TR+TP(no SS pretraining)	0.63	accuracy	T2837+TP	C2878+TR+TP(no SS pretraining)	0.63
precision	T2837	C2878+TR(SS pretraining)	0.41	precision	T2837+TP	C2878+TR(SS pretraining)	0.66
recall	T2837	C2878+TR(SS pretraining)	0.43	recall	T2837+TP	C2878+TR(SS pretraining)	0.62
auc	T2837	C2878+TR(SS pretraining)	0.72	auc	T2837+TP	C2878+TR(SS pretraining)	0.74
pearson	T2837	C2878+TR(SS pretraining)	0.51	pearson	T2837+TP	C2878+TR(SS pretraining)	0.58
spearman	T2837	C2878+TR(SS pretraining)	0.5	spearman	T2837+TP	C2878+TR(SS pretraining)	0.55
rmse	T2837	C2878+TR(SS pretraining)	1.71	rmse	T2837+TP	C2878+TR(SS pretraining)	1.68
accuracy	T2837	C2878+TR(SS pretraining)	0.78	accuracy	T2837+TP	C2878+TR(SS pretraining)	0.74
precision	T2837	C2878+TP+TR(SS pretraining)	0.46	precision	T2837+TP	C2878+TP+TR(SS pretraining)	0.65
recall	T2837	C2878+TP+TR(SS pretraining)	0.44	recall	T2837+TP	C2878+TP+TR(SS pretraining)	0.7
auc	T2837	C2878+TP+TR(SS pretraining)	0.74	auc	T2837+TP	C2878+TP+TR(SS pretraining)	0.76
pearson	T2837	C2878+TP+TR(SS pretraining)	0.53	pearson	T2837+TP	C2878+TP+TR(SS pretraining)	0.61
spearman	T2837	C2878+TP+TR(SS pretraining)	0.52	spearman	T2837+TP	C2878+TP+TR(SS pretraining)	0.58
rmse	T2837	C2878+TP+TR(SS pretraining)	1.69	rmse	T2837+TP	C2878+TP+TR(SS pretraining)	1.65
accuracy	T2837	C2878+TP+TR(SS pretraining)	0.78	accuracy	T2837+TP	C2878+TP+TR(SS pretraining)	0.74
precision	T2837	alphafold structure	0.55	precision	T2837+TP	alphafold structure	0.7
recall	T2837	alphafold structure	0.46	recall	T2837+TP	alphafold structure	0.69
auc	T2837	alphafold structure	0.81	auc	T2837+TP	alphafold structure	0.84
pearson	T2837	alphafold structure	0.58	pearson	T2837+TP	alphafold structure	0.66
spearman	T2837	alphafold structure	0.62	spearman	T2837+TP	alphafold structure	0.69
rmse	T2837	alphafold structure	1.65	rmse	T2837+TP	alphafold structure	1.52
accuracy	T2837	alphafold structure	0.82	accuracy	T2837+TP	alphafold structure	0.76

## Sheet: Fig6
Metric	Dataset	Value
accuracy	c2878	0.52
recall	c2878	0.28
precision	c2878	0.47
accuracy	c2878 + tp	0.63
recall	c2878 + tp	0.4
precision	c2878 + tp	0.67
accuracy	c2878 filter	0.56
recall	c2878 filter	0.58
precision	c2878 filter	0.49
accuracy	c2878 filter + tp	0.63
recall	c2878 filter + tp	0.62
precision	c2878 filter + tp	0.56

## Sheet: Fig7
Dataset	Method	Value
t2837	stability oracle	0.59
t2837	prostata-ifml	0.53
t2837	rasp	0.53
t2837 reverse	stability oracle	0.59
t2837 reverse	prostata-ifml	0.53
t2837 reverse	rasp	0.23
s669	stability oracle	0.52
s669	prostata-ifml	0.48
s669	thermonet	0.39
s669	ddgun	0.41
s669	premps	0.41
s669	rosetta	0.39
s669	sdm	0.41
s669	dynamut	0.41
s669	duet	0.41
s669	rasp	0.39
s669 reverse	stability oracle	0.52
s669 reverse	prostata-ifml	0.48
s669 reverse	thermonet	0.38
s669 reverse	ddgun	0.38
s669 reverse	premps	0.42
s669 reverse	rosetta	0.4
s669 reverse	sdm	0.13
s669 reverse	dynamut	0.34
s669 reverse	duet	0.23
s669 reverse	rasp	0.27
myoglobin	stability oracle	0.68
myoglobin	prostata-ifml	0.55
myoglobin	prosgnn	0.48
myoglobin	thermonet	0.38
myoglobin	rasp	0.68
myoglobin reverse	stability oracle	0.68
myoglobin reverse	prostata-ifml	0.55
myoglobin reverse	prosgnn	0.43
myoglobin reverse	thermonet	0.37
myoglobin reverse	rasp	0.36
ssym	stability oracle	0.72
ssym	prostata-ifml	0.56
ssym	thermonet	0.47
ssym	prosgnn	0.61
ssym	ddgun	0.48
ssym	sdm	0.51
ssym	rosetta	0.68
ssym	duet	0.63
ssym	foldx	0.63
ssym	rasp	0.64
ssym reverse	stability oracle	0.72
ssym reverse	prostata-ifml	0.56
ssym reverse	thermonet	0.47
ssym reverse	prosgnn	0.56
ssym reverse	ddgun	0.48
ssym reverse	sdm	0.32
ssym reverse	rosetta	0.43
ssym reverse	duet	0.13
ssym reverse	foldx	0.39
ssym reverse	rasp	0.3
p53	stability oracle	0.73
p53	prostata-ifml	0.73
p53	prosgnn	0.62
p53	thermonet	0.45
p53	rasp	0.67
p53 reverse	stability oracle	0.73
p53 reverse	prostata-ifml	0.73
p53 reverse	prosgnn	0.6
p53 reverse	thermonet	0.56
p53 reverse	rasp	0.1

## Sheet: Fig8
Dataset	Method	type	x-val (threshold)	y-val (ratio)
T2837+TP	stability oracle	stablize	0	0.4803
T2837+TP	stability oracle	stablize	-0.25	0.6291
T2837+TP	stability oracle	stablize	-0.5	0.7395
T2837+TP	stability oracle	stablize	-0.75	0.7953
T2837+TP	stability oracle	stablize	-1	0.8408
T2837+TP	stability oracle	stablize	-1.5	0.8947
T2837+TP	prostata-ifml	stablize	0	0.4692
T2837+TP	prostata-ifml	stablize	-0.25	0.5652
T2837+TP	prostata-ifml	stablize	-0.5	0.6508
T2837+TP	prostata-ifml	stablize	-0.75	0.7379
T2837+TP	prostata-ifml	stablize	-1	0.8128
T2837+TP	prostata-ifml	stablize	-1.5	0.9187
T2837+TP	rasp	stablize	0	0.439
T2837+TP	rasp	stablize	-0.25	0.5154
T2837+TP	rasp	stablize	-0.5	0.5797
T2837+TP	rasp	stablize	-0.75	0.6489
T2837+TP	rasp	stablize	-1	0.6935
T2837+TP	rasp	stablize	-1.5	0.7969
T2837+TP	stability oracle	destablize	0	0.1394
T2837+TP	stability oracle	destablize	-0.25	0.1077
T2837+TP	stability oracle	destablize	-0.5	0.0819
T2837+TP	stability oracle	destablize	-0.75	0.0685
T2837+TP	stability oracle	destablize	-1	0.0559
T2837+TP	stability oracle	destablize	-1.5	0.0447
T2837+TP	prostata-ifml	destablize	0	0.158
T2837+TP	prostata-ifml	destablize	-0.25	0.1246
T2837+TP	prostata-ifml	destablize	-0.5	0.1085
T2837+TP	prostata-ifml	destablize	-0.75	0.0888
T2837+TP	prostata-ifml	destablize	-1	0.0561
T2837+TP	prostata-ifml	destablize	-1.5	0.021
T2837+TP	rasp	destablize	0	0.1736
T2837+TP	rasp	destablize	-0.25	0.1447
T2837+TP	rasp	destablize	-0.5	0.1228
T2837+TP	rasp	destablize	-0.75	0.0973
T2837+TP	rasp	destablize	-1	0.0958
T2837+TP	rasp	destablize	-1.5	0.0938
T2837+TP	stability oracle	recall	0	0.7841
T2837+TP	stability oracle	recall	-0.25	0.6399
T2837+TP	stability oracle	recall	-0.5	0.4814
T2837+TP	stability oracle	recall	-0.75	0.3457
T2837+TP	stability oracle	recall	-1	0.2486
T2837+TP	stability oracle	recall	-1.5	0.125
T2837+TP	prostata-ifml	recall	0	0.7711
T2837+TP	prostata-ifml	recall	-0.25	0.6684
T2837+TP	prostata-ifml	recall	-0.5	0.5437
T2837+TP	prostata-ifml	recall	-0.75	0.4282
T2837+TP	prostata-ifml	recall	-1	0.3287
T2837+TP	prostata-ifml	recall	-1.5	0.1916
T2837+TP	rasp	recall	0	0.4086
T2837+TP	rasp	recall	-0.25	0.3067
T2837+TP	rasp	recall	-0.5	0.1971
T2837+TP	rasp	recall	-0.75	0.1246
T2837+TP	rasp	recall	-1	0.0663
T2837+TP	rasp	recall	-1.5	0.0187

## Sheet: Fig9
Amino Acid Type	P	G	A	L	I	V	M	C	S	T	N	Q	D	E	R	K	H	Y	F	W
True Positive Count (from)	92	313	212	23	16	43	20	13	86	79	49	27	68	87	17	38	25	21	37	9
True Positive Count (to)	7	27	166	156	168	156	98	61	46	52	26	49	15	9	20	28	14	20	123	31

## Sheet: Fig10
Metric	Dataset	Method	Value	Metric	Dataset	Method	Value
precision	T2837	Stability Oracle	0.55	precision	T2837+TP	Stability Oracle	0.7
recall	T2837	Stability Oracle	0.46	recall	T2837+TP	Stability Oracle	0.69
auc	T2837	Stability Oracle	0.81	auc	T2837+TP	Stability Oracle	0.83
pearson	T2837	Stability Oracle	0.59	pearson	T2837+TP	Stability Oracle	0.69
spearman	T2837	Stability Oracle	0.62	spearman	T2837+TP	Stability Oracle	0.69
rmse	T2837	Stability Oracle	1.64	rmse	T2837+TP	Stability Oracle	1.49
accuracy	T2837	Stability Oracle	0.82	accuracy	T2837+TP	Stability Oracle	0.77
precision	T2837	prostata-ifml	0.46	precision	T2837+TP	prostata-ifml	0.69
recall	T2837	prostata-ifml	0.44	recall	T2837+TP	prostata-ifml	0.67
auc	T2837	prostata-ifml	0.75	auc	T2837+TP	prostata-ifml	0.81
pearson	T2837	prostata-ifml	0.53	pearson	T2837+TP	prostata-ifml	0.67
spearman	T2837	prostata-ifml	0.53	spearman	T2837+TP	prostata-ifml	0.65
rmse	T2837	prostata-ifml	1.75	rmse	T2837+TP	prostata-ifml	1.49
accuracy	T2837	prostata-ifml	0.77	accuracy	T2837+TP	prostata-ifml	0.75
precision	T2837	rasp	0.33	precision	T2837+TP	rasp	0.33
recall	T2837	rasp	0.44	recall	T2837+TP	rasp	0.69
auc	T2837	rasp	0.61	auc	T2837+TP	rasp	0.66
pearson	T2837	rasp	0.54	pearson	T2837+TP	rasp	0.46
spearman	T2837	rasp	0.58	spearman	T2837+TP	rasp	0.49
rmse	T2837	rasp	1.55	rmse	T2837+TP	rasp	1.88
accuracy	T2837	rasp	0.79	accuracy	T2837+TP	rasp	0.66

## Sheet: SuppFig6
pdb_id	mutation	chain_id	ddg	ddg_pred
2zta	R25A	A	1.66	0.0346031
1mgr	Y54F	A	2.6	0.165338
1div	E38Q	A	0.68	-0.0553892
2chf	I55V	A	1.5	0.122901
1ey0	P117T	A	-1.1	-0.0768911
4lyz	I55F	A	2.46	0.699836
2rn2	K95N	A	-0.9	-0.163215
2lzm	V131D	A	-0.1	-0.00341424
2lzm	H31N	A	4	0.879736
1oh0	Y57F	A	1.22	-0.639763
1gua	N64A	B	1.14	-0.096738
1bz6	K56A	A	0.35	0.0671477
1bpi	Y35D	A	3.8	1.66548
1stn	R105F	A	3.1	0.37577
1stn	Y91F	A	2.4	-0.0784526
1stn	W140L	A	4.5	1.00802
1stn	D21G	A	-0.46	0.0517142
1aps	V47A	A	1.9	1.72827
1ihb	R55V	A	0.32	0.203743
1bni	W94F	A	1.06	0.040846
1a0f	S11A	A	1.8	-0.0257734
1stn	Q106A	A	-0.25	-0.206612
1stn	Q106G	A	1.5	0.471601
2jie	S403A	A	-0.92	-0.782278
1bni	G34T	A	3.28	1.09524
1ihb	F71N	A	-0.71	1.09428
1aps	V51A	A	1.9	1.70721
1bni	W94Y	A	1.27	0.216279
1bni	V36A	A	1.4	0.117428
2ocj	L145Q	A	2.98	2.09574
1w4e	L159A	A	2	0.384482
2jie	N407A	A	-0.464	-0.344788
1bni	L95G	A	4.7	0.734426
1ihb	F82Q	A	0.46	0.944734
1ihb	F92N	A	1.1	1.12387
1aps	P54A	A	0.5	0.224551
1iob	R4Q	A	1	0.0243087
2jie	N407C	A	-0.143	-1.05241
1iob	R4P	A	0.4	0.124466
1ft8	M216L	A	-0.27	-0.438048
1iob	L6A	A	3.1	1.0413
2jie	E409A	A	-0.825	0.340291
2ptl	F76V	A	3.73	1.2996
1w4e	L159G	A	1.9	0.92409
2rn2	D10A	A	-3.4	-1.0297
2rn2	D10N	A	-0.99	-0.164815
2ocj	D148E	A	0.43	-0.157461
2rn2	D10E	A	-1.04	-0.397124
2ptl	I25A	A	1.37	0.677122
2rn2	D10H	A	-1.65	-0.624648
1w4e	L159V	A	0.6	-0.0534815
2ocj	D148S	A	-0.22	0.152503
2rn2	D10S	A	-1.95	-0.61803
1ft8	L238I	A	0.35	0.00192553
2rn2	G23A	A	-0.667	-0.0306859
2rn2	A24V	A	-0.83	-0.456807
2rn2	R27A	A	2.2	1.00291
3dv0	D162N	I	2	0.554187
1ft8	I264V	A	0.64	0.227272
2rn2	Y28F	A	0.7	0.18152
2ptl	I25V	A	0.47	-0.00232103
2rn2	R41C	A	-0.33	-0.123787
2rn2	E48A	A	0.23	0.347879
1ft8	L267I	A	0.11	-0.19213
2rn2	E48D	A	0.125	0.492079
2ocj	T150P	A	0.08	0.0876439
2ocj	P151S	A	4.49	1.02993
2ocj	V157F	A	3.88	1.40768
2ptl	F26A	A	3.12	1.11957
2ptl	F26L	A	0.68	0.434353
1w4e	D162N	A	2	0.544467
1w4e	I163V	A	0.5	0.0216475
1w4e	D164A	A	2.3	-0.391073
1w4e	D164N	A	1.9	-0.209592
1ft8	V287A	A	0.16	0.431872
2jie	E409D	A	0.909	0.084533
2jie	W412Y	A	-0.599	0.0179295
2jie	F418A	A	0.165	0.947637
2jie	E426S	A	-0.87	-0.128058
2juc	R18A	A	1.75	0.128688
2juc	C57D	A	2.54	0.773371
2ocj	Q165K	A	1.27	0.0947622
1a5e	W15D	A	-0.19	-0.00125375
1w4e	D164G	A	3.7	-0.000718087
1iob	N7D	A	-0.43	-0.187359
3dv0	I163V	I	0.5	0.235152
1iob	N7G	A	2.6	0.253307
1iob	C8A	A	2.52	0.780178
1iob	C8S	A	4.8	1.01792
1iob	T9A	A	2.1	0.685736
1iob	T9Q	A	3.1	0.380698
1iob	T9G	A	3.7	1.35579
1iob	T9L	A	3.1	0.0190298
1iob	L10A	A	5.1	1.43782
1iob	K97R	A	3.1	-0.12215
1iob	K97G	A	2.1	0.219294
1iob	K97V	A	-1.5	-0.269841
1ioj	G15A	A	-0.4	-0.068341
2juc	C57S	A	0.71	0.0467925
1aps	M61A	A	4	0.687144
1aps	W64A	A	1.51	1.51584
1aps	L65V	A	5.354	0.823335
1aps	P71A	A	1.601	-0.0358417
1aps	I75V	A	1.41	0.311499
1aps	T78S	A	1.41	0.785821
1aps	E83D	A	1.51	-0.299422
1aps	I86V	A	1.77	0.108779
1aps	L89A	A	1.7	0.752705
1aps	F94L	A	4.33	0.594477
1a5e	L37S	A	-0.81	0.174628
1bni	I96A	A	3.31	1.70463
1bni	I96G	A	5.7	2.1108
1bni	I96V	A	3.1	0.129106
1bni	Y97G	A	6.6	1.58011
1bni	T99V	A	2.955	0.220183
1bni	T100G	A	2.8	0.594484
1bni	H102A	A	0.24	-0.605067
1bni	Y103F	A	0.18	0.00213873
1bni	Q104A	A	0.13	-0.113201
1bni	T105V	A	2.21	0.157789
1bni	K108R	A	-0.84	-0.305207
1bni	I109A	A	1.767	1.51322
1bni	I109V	A	0.8	0.317543
1bni	R110A	A	0.302	-0.10948
1ir3	W1175F	A	-0.6	-0.104185
1bni	V36T	A	1.125	-0.250756
1bni	S38A	A	-0.25	-0.142697
1bni	N41D	A	2.542	0.162635
1bni	L42T	A	3.05	1.72674
1bni	L42V	A	0.35	0.931764
1bni	D44E	A	0.32	-0.0947449
1bni	V45A	A	1.61	0.76924
1bni	V45T	A	2.34	0.490691
1bni	I51A	A	4.72	1.8688
1bni	I51V	A	1.82	0.373805
1bni	G52A	A	5.3	0.911749
1bni	G52V	A	8.4	1.43759
1bni	G53A	A	3.4	0.951406
1bni	G53V	A	7.8	1.32971
1bni	D54A	A	3.04	0.605049
1ba3	H461D	A	1.745	0.350162
1bni	H18D	A	2.38	0.283629
1bni	H18Q	A	1.52	0.110664
1bni	H18G	A	0.795	-0.0544064
1bni	H18K	A	1.05	-0.0339093
1bni	H18S	A	2.19	-0.0227645
1bni	K19A	A	-0.8	0.0493457
1bni	K19R	A	-0.88	-0.23661
1bni	D22M	A	0.27	-0.171827
1bni	N23A	A	2.3	0.481199
1bni	Y24F	A	-0.09	0.0441782
1bni	I25A	A	3.68	1.52059
1bni	I25V	A	1.062	0.127442
1bni	T26A	A	1.95	0.399886
1bni	T26N	A	1.29	-0.0844895
1bni	T26D	A	0.08	0.355841
1bni	T26Q	A	1.72	0.438511
1bnl	D76A	A	3.89	0.320412
1stn	G107A	A	4.45	0.715204
1stn	G107V	A	6.067	1.18437
1stn	L108A	A	5.8	1.0767
1stn	L108G	A	7.2	1.5605
1stn	L108I	A	3.4	0.480335
1stn	L108V	A	3.9	0.751969
1stn	A109E	A	6.025	1.47215
1stn	A109G	A	1	1.09643
1stn	A109V	A	3.1	0.513182
1stn	K110A	A	1.3	0.470648
1stn	K110G	A	2.7	1.1101
1stn	V111A	A	4.45	1.62009
1stn	V111G	A	4.9	2.0362
1stn	V111I	A	0.74	-0.0366188
1stn	V111L	A	0.9	0.61581
1stn	V111S	A	4.8	2.02024
1stn	V111T	A	2.36	1.4257
1stn	A112C	A	0.8	-0.130525
1stn	A112G	A	-0.2	0.475647
1stn	A112F	A	1.45	0.125465
1stn	A112V	A	1.5	0.154477
1stn	Y113A	A	-0.1	0.0110979
1stn	Y113G	A	0.25	0.123465
1stn	Y113L	A	-0.2	-0.132859
1stn	Y113F	A	-0.07	-0.0719946
1stn	V114A	A	-0.14	0.0612494
1stn	V114G	A	0.2	0.675944
1stn	V114I	A	0.15	-0.099239
1bni	D54N	A	2.42	0.250101
1stn	Y91S	A	5.3	1.59351
1stn	I92A	A	4.12	1.95317
1stn	I92E	A	10.1	2.41491
1stn	I92G	A	6.6	2.60909
1stn	I92L	A	0.6	0.476522
1stn	I92M	A	1.75	1.27526
1stn	Y93A	A	6.5	2.03189
1stn	Y93G	A	7.5	2.27901
1stn	Y93L	A	4.53	1.38877
1stn	Y93F	A	2	0.172609
1stn	A94G	A	2.54	0.948567
1stn	A94V	A	1.3	-0.35849
1stn	D95A	A	3.5	0.594342
1stn	D95G	A	2.93	0.80371
1stn	D95F	A	5.3	0.578113
1stn	G96A	A	1.8	0.802231
1stn	G96F	A	3	0.858504
1stn	G96V	A	3.74	1.10244
1stn	K97A	A	0.22	0.171005
1stn	K97Q	A	0.4	0.130928
1stn	K97E	A	0.6	0.384458
1stn	K97G	A	1.85	0.345111
1stn	K97F	A	0.7	-0.0747864
1stn	M98A	A	4.6	1.52167
1stn	M98G	A	4.5	1.83308
1stn	M98I	A	4.4	0.563806
1stn	M98L	A	2.3	-0.031272
1stn	V99A	A	3.35	1.51619
1stn	V99E	A	9.5	2.13419
1stn	V99G	A	5	2.26825
1bni	T26E	A	0.05	0.447627
1stn	W140F	A	0.6	0.496835
1stn	W140Y	A	1.1	0.349415
1stn	S141A	A	0.4	-0.136353
1stn	S141G	A	0.9	-0.00368193
1tup	F270L	A	4.1	1.27306
1tup	R273C	A	-0.4	-0.237798
1vqb	I6V	A	0.35	-0.0301711
1vqb	F13T	A	0.5	0.610418
1vqb	V19C	A	0.2	-0.120829
1vqb	V19T	A	0.45	0.0199256
1vqb	K24V	A	-0.6	-0.0408898
1vqb	Y26R	A	0.3	0.28129
1vqb	L28V	A	-0.85	-0.0823847
1vqb	E30N	A	0.85	0.163378
1vqb	E30M	A	-0.533	-0.373019
1vqb	E30F	A	-1.575	-0.594403
1vqb	L32R	A	1.2	0.209555
1vqb	L32H	A	0.7	0.342849
1vqb	L32W	A	-2.1	-0.617121
1vqb	L32Y	A	-0.533	-0.505088
1vqb	C33A	A	0.35	0.325299
1vqb	C33I	A	0.7	-0.061067
1vqb	C33L	A	1.95	-0.136404
1vqb	C33M	A	2.65	-0.0400763
1stn	V114L	A	1.1	0.00196972
1stn	D21K	A	-1.1	0.102687
1stn	T22A	A	1.69	0.883036
1stn	T22G	A	2.54	1.52458
1stn	T22I	A	0.7	0.246296
1stn	T22S	A	0.74	0.532671
1stn	V23A	A	2.9	1.86932
1stn	V23E	A	6	2.27274
1stn	V23G	A	5.6	2.38948
1stn	V23I	A	0.2	-0.0785125
1stn	V23F	A	2.3	0.804013
1stn	V23S	A	4.76	2.24245
1stn	V23T	A	3.34	1.84861
1stn	K24A	A	0.34	0.138668
1stn	K24G	A	1.6	1.13887
1stn	K24F	A	0.6	-0.728208
1stn	L25A	A	2.77	1.53191
1stn	L25E	A	9.5	1.98332
1stn	L25G	A	4.58	2.03114
1stn	L25V	A	1.85	0.210663
1stn	M26A	A	1.61	0.383251
1stn	M26G	A	2.2	1.00487
1stn	M26I	A	0.9	-0.10235
1stn	M26L	A	0.5	-0.153911
1stn	Y27A	A	3.63	1.74374
1stn	Y27R	A	3.05	1.36305
1stn	Y27N	A	4	2.30424
1stn	Y27D	A	5.4	2.79429
1stn	Y27C	A	2.9	1.20735
1stn	Y27Q	A	3.31	2.027
1stn	Y27E	A	5	2.39759
1stn	Y27G	A	5.25	2.39271
1stn	V99I	A	0.2	-0.370956
1stn	M32L	A	0.8	0.0329353
1stn	T33A	A	1.52	0.657122
1stn	T33C	A	1.2	0.00607046
1stn	T33G	A	2.62	1.48831
1stn	T33I	A	-0.73	-0.383636
1stn	T33S	A	1.35	0.722732
1stn	F34A	A	3.8	1.79208
1stn	F34C	A	2.8	1.15233
1stn	F34E	A	7.9	2.18235
1stn	F34G	A	6.2	2.20564
1stn	R35A	A	1.4	0.610791
1stn	R35G	A	2.26	1.18568
1stn	L36A	A	3.66	1.58884
1stn	L36C	A	2.9	0.952623
1stn	L36E	A	8.4	1.86208
1stn	L36G	A	5.3	1.94251
1stn	L36I	A	3.1	0.112959
1stn	L36V	A	3.58	0.597711
1stn	L37A	A	1.7	1.17065
1stn	L37E	A	3.15	1.20414
1stn	L37G	A	3.8	1.53806
1stn	L37I	A	2	0.0880643
1stn	L37V	A	3	0.573612
1stn	L38A	A	1.65	1.22909
1stn	L38E	A	4.6	1.38827
1stn	L38G	A	0.55	1.5817
1stn	L38I	A	2.1	0.171336
1stn	L38V	A	0.2	0.502411
1stn	V39A	A	2.2	1.38186
1stn	V39E	A	5.2	2.1282
1vqb	C33S	A	3.533	1.26519
1stn	K63F	A	2	0.184658
1stn	K64A	A	-0.16	-0.03379
1stn	K64Q	A	0	0.0317105
1stn	K64E	A	1.68	0.0119829
1stn	K64G	A	0.51	0.238159
1stn	K64F	A	0.3	-0.10998
1stn	M65A	A	2.06	1.32311
1stn	M65G	A	4.66	1.88355
1stn	M65I	A	1.5	0.266039
1stn	M65L	A	0.8	-0.340644
1stn	M65F	A	1.62	-0.0133003
1stn	V66A	A	2.34	1.3681
1stn	V66G	A	4.49	2.17867
1stn	V66M	A	0.2	0.988799
1stn	V66S	A	3.1	2.07737
1stn	V66T	A	1.34	1.51343
1stn	V66W	A	3.185	1.53404
1stn	E67A	A	1.05	0.0941521
1stn	E67Q	A	0.57	0.0698149
1stn	E67G	A	1	0.395471
1stn	E67F	A	1.4	0.238029
1stn	N68A	A	0.5	0.0539482
1stn	N68G	A	0.5	-0.256954
1stn	A69G	A	2.1	0.565337
1stn	A69T	A	3.03	0.613507
1stn	A69V	A	2.8	0.262767
1stn	K70A	A	0.16	-0.149685
1stn	K70C	A	0.5	-0.24758
1stn	Y27H	A	1.86	1.30896
1stn	F76W	A	1	-0.244573
1stn	F76V	A	0	0.889776
1stn	D77A	A	3.1	0.775447
1stn	D77N	A	2.9	0.532326
1stn	D77G	A	2.2	0.810889
1stn	D77K	A	3.5	1.24011
1stn	K78A	A	0.6	0.22162
1stn	K78C	A	0.4	-0.07054
1stn	K78Q	A	0.15	0.135708
1stn	K78E	A	0.8	0.421465
1stn	K78G	A	1.1	0.522986
1stn	K78F	A	-0.1	0.098295
1stn	G79A	A	2.35	0.10132
1stn	G79D	A	2.28	0.552743
1stn	G79S	A	2.765	0.271176
1stn	G79V	A	2.4	0.246506
1stn	Q80A	A	0.1	-0.217853
1stn	Q80G	A	1.4	-0.238484
1stn	Q80F	A	0.7	-0.147654
1stn	R81A	A	1.1	0.162152
1stn	R81G	A	2.2	0.457353
1stn	T82A	A	0.9	0.192738
1stn	T82C	A	0.19	-0.360341
1stn	T82G	A	2.03	0.646557
1stn	T82I	A	-0.51	-0.157334
1stn	T82V	A	-0.24	-0.12662
1stn	D83A	A	3.8	0.818303
1stn	D83G	A	2.7	0.8193
1stn	D83F	A	5.2	0.804385
1stn	K84A	A	-0.2	-0.173708
1stn	K84Q	A	0.15	-0.0640569
1stn	K84E	A	0	-0.141264
1stn	K84G	A	0.39	-0.129836
1stn	K84F	A	0.9	-0.157561
1stn	V39G	A	4.7	2.13603
1stn	P47G	A	0.1	0.0943118
1stn	P47F	A	0.3	0.117723
1stn	K48A	A	-0.1	-0.11122
1stn	K48Q	A	0.1	-0.0548312
1stn	K48E	A	-0.1	-0.133091
1stn	K48G	A	-0.24	-0.406817
1stn	K48F	A	0.5	-0.120917
1stn	K49A	A	0.3	0.0318061
1stn	K49G	A	0.2	-0.126695
1stn	K49F	A	-0.2	-0.209507
1stn	G50A	A	-0.25	0.179597
1stn	G50C	A	0.8	-0.0797931
1stn	G50F	A	0.6	0.117754
1stn	G50V	A	1.1	0.25562
1stn	V51A	A	0.25	0.218327
1stn	V51G	A	0.35	0.608509
1stn	V51I	A	-0.1	-0.133006
1stn	V51L	A	0.2	-0.105666
1stn	V51S	A	0.1	0.319906
1stn	V51T	A	-0.2	0.14642
1stn	E52A	A	0.1	0.341718
1stn	E52G	A	0.4	0.572181
1stn	E52F	A	0.7	0.262988
1stn	K53A	A	0.2	0.0183698
1stn	K53G	A	0.3	0.0791778
1stn	Y54A	A	2.15	0.453155
1stn	Y54G	A	1.85	0.939568
1stn	Y54L	A	3.4	-0.223155
1stn	Y54F	A	0.5	-0.118708
1stn	G55A	A	0.6	-0.368796
1stn	G55V	A	1.8	0.08783
1stn	P56A	A	0	-0.0502623
1stn	P56G	A	1	0.208299
1stn	E57A	A	0.2	-0.193737
1stn	K70Q	A	0.3	-0.0776459
1stn	Q123G	A	0.6	-0.170533
1stn	Q123F	A	0.7	-0.127204
1stn	H124A	A	-0.57	-0.135184
1stn	H124Q	A	-0.69	-0.192755
1stn	H124E	A	-0.46	-0.270777
1stn	H124G	A	0.52	0.0826793
1stn	H124L	A	-1.36	-0.435192
1stn	H124F	A	-0.51	-0.389359
1stn	L125A	A	4.9	1.88305
1stn	L125E	A	9.1	2.22096
1stn	L125G	A	7	2.03024
1stn	L125I	A	1	0.306153
1stn	L125V	A	2.3	1.08017
1stn	R126A	A	1.7	0.302291
1stn	R126G	A	2.9	0.8284
1stn	K127A	A	-0.24	-0.0358592
1stn	K127G	A	0.79	0.218935
1stn	K127F	A	0.3	-0.089979
1stn	S128G	A	1.6	0.590772
1stn	S128F	A	1	0.17835
1stn	E129A	A	2.4	0.756086
1stn	E129G	A	3.8	1.40558
1stn	E129F	A	4	0.900628
1stn	A130G	A	1.1	0.232045
1stn	A130V	A	1.2	-0.107739
1stn	Q131A	A	0.2	-0.136793
1stn	Q131G	A	2.4	0.340694
1stn	Q131F	A	0.7	-0.091034
1stn	Y85A	A	0.41	0.147216
1bz6	D60A	A	0.15	-0.0948422
1bz6	H64A	A	-0.58	0.113036
1bz6	H64R	A	0.08	0.203906
1bz6	H64N	A	0.33	0.229602
1bz6	H64Q	A	0.54	0.152776
1bz6	H64G	A	0.04	0.354208
1bz6	H64I	A	-0.38	-0.0068239
1bz6	H64L	A	-1.05	-0.313926
1bz6	H64F	A	-1.51	-1.43098
1bz6	H64T	A	-0.23	0.163602
1bz6	H64W	A	-0.47	-1.30721
1bz6	H64Y	A	-0.52	-1.06234
1bz6	H64V	A	-0.36	0.0275809
1bz6	V66A	A	-0.75	0.382574
1bz6	T67A	A	0.3	-0.0699975
1bz6	T67Q	A	-0.23	-0.122545
1bz6	T67F	A	-0.19	0.0338213
1stn	E57C	A	0.7	-0.274912
1bz6	A125L	A	-0.6	-0.0436205
1bz6	G129A	A	-1.05	-0.318827
1bz6	A130L	A	2.3	0.809932
1bz6	A130K	A	3.7	1.37717
2ptl	A27P	A	-0.1	0.402684
1bz6	M131A	A	2.2	1.05272
1bz6	K133A	A	0.05	-0.0417352
1bz6	L135A	A	1.7	1.14793
1a5e	L121R	A	-0.66	-0.068002
1bz6	L135I	A	1.54	0.239565
1bz6	L135M	A	0.8	0.168857
1a7v	D3H	A	1.36	0.301674
1bz6	L135V	A	2.25	0.703078
2ptl	A27V	A	0.83	-0.0769669
1a7v	K13H	A	0.6	0.00743881
1bz6	L137A	A	1.78	0.423068
1bz6	R139A	A	0.45	0.270211
1a7v	K20H	A	2.88	0.0431955
1bz6	K140A	A	-0.438	-0.0819378
1bz6	I142A	A	1.92	1.40922
1a7v	K31H	A	1.36	-0.0166585
1bz6	I142L	A	-0.63	0.27888
2ptl	N28A	A	1.78	-0.0209487
1a7v	K39H	A	1.86	0.00954655
1bz6	I142M	A	-0.93	0.768037
1bz6	I142V	A	0.12	0.252786
1a7v	K49H	A	2.02	0.12099
1bz6	A144L	A	-0.4	-0.229009
1a7v	D58H	A	2.05	0.140313
1stn	A132E	A	8.5	1.33234
1gua	Q66A	B	0.504	-0.0123795
1gua	T68A	B	0.109	0.177917
3dv0	D164A	I	2.3	0.344702
2ptl	G29A	A	1.52	0.296979
1a7v	A66H	A	1.98	-0.0131615
1a7v	E73H	A	3.01	0.0476865
1gua	V69A	B	1.116	0.920358
1gua	V70A	B	1.77	1.40905
1gua	V72A	B	1.052	0.904409
1a7v	K84H	A	2.88	0.217841
1gua	V72I	B	0.864	-0.199545
1gua	M76A	B	0.961	0.800725
1a7v	A91H	A	1.7	-0.027006
2ptl	G29V	A	2.53	0.462504
1gua	S77A	B	1.573	0.658907
1a7v	K97H	A	1.97	0.121097
1gua	S77T	B	-0.581	0.0851541
1gua	L78A	B	3.803	1.67864
1a7v	A104H	A	2.69	-0.0228826
1gua	D80A	B	0.493	0.355095
1gua	C81A	B	-0.283	0.276142
1amq	F6A	A	7.35	-0.0272686
1gua	C81I	B	0.912	-0.858864
2ptl	S30A	A	0.3	-0.0631512
1amq	E7A	A	3.4	-0.169005
1gua	L82A	B	3.529	1.62072
1gua	L82I	B	1.6	0.167635
1amq	I9A	A	5	-0.0269002
1gua	L82V	B	1.7	0.7472
1gua	A85G	B	2.149	1.13795
1amq	T10A	A	1.3	-0.0555426
3dv0	D164N	I	1.9	0.329242
1gua	L86A	B	3.226	1.40313
2ptl	T31A	A	1.17	0.0792905
1amq	D15A	A	5.6	0.233746
1gua	R89L	B	-1.078	0.278974
1amq	K68E	A	4.85	0.00909767
1gua	L91A	B	1.575	1.51867
1gua	P93A	B	0.082	0.0353476
1bz6	T67P	A	0.85	1.00663
1amq	K68M	A	5.05	-0.143066
1bpi	Y35L	A	3.7	1.32452
1bpi	Y35F	A	0.6	0.0822729
2ptl	T33A	A	1.11	0.0908134
1amq	C82A	A	1.3	-0.220007
1bpi	G36A	A	2.1	0.902258
1bpi	G36D	A	2.8	1.19079
1amq	C82S	A	2.44	0.377169
1bpi	G36S	A	0.7	0.817541
1bpi	G37A	A	3.029	0.946548
1bpi	G37D	A	1.7	0.962482
1amq	C191A	A	2.2	0.151233
1bpi	R39A	A	0	-0.159698
2ptl	A34G	A	2.17	0.840596
1amq	C191R	A	1.7	0.393305
3dv0	D164G	I	3.7	0.624959
1bpi	K41A	A	0.4	0.164791
1bpi	R42A	A	0.5	-0.0366832
1amq	C191G	A	0.02	0.696465
1bpi	N44A	A	3.3	0.353397
1bpi	N44G	A	4.7	0.315885
1amq	C191F	A	1.6	0.230564
1bpi	K46A	A	-0.1	-0.0994218
1bpi	S47A	A	1.6	0.548974
2ptl	A34V	A	-1.47	0.395363
1bpi	E49A	A	0.2	-0.0565693
1amq	C191S	A	1.9	0.321761
1bpi	D50A	A	0.4	0.0321332
1bpi	M52A	A	1.7	0.00162435
1amq	C191W	A	3.9	0.425161
1bpi	R53A	A	0.1	0.0109145
1bpi	T54A	A	0.1	-0.0151721
1bpi	G56A	A	0.2	0.847092
1amq	C191Y	A	2.3	0.111288
1bpi	G57A	A	0.2	0.0476958
1bvc	G65A	A	0.1	-0.33003
1amq	C192A	A	1.6	0.156885
2ptl	E35A	A	0.59	-0.148843
1bvc	H81Q	A	0	-0.0875977
1bz6	E4A	A	0.625	-0.0829944
1bz6	W7F	A	0.9	0.684375
1amq	C192S	A	1	0.484897
3dv0	A165G	I	0.9	0.259588
1amq	E265Q	A	5.85	-0.356077
1bz6	Q8A	A	-0.965	-0.0947681
2ptl	F36A	A	4.15	1.38134
1amq	E265K	A	7.35	-0.171644
1bz6	Q8G	A	0.543	0.16869
1amq	R266K	A	6.3	-0.0201625
1bz6	L9A	A	0.41	0.22102
1amq	R266M	A	3.6	0.117241
1bz6	L11A	A	0.6	0.741028
1bz6	V13A	A	0.67	0.440398
1amq	C270A	A	2.5	0.380386
1bz6	L149A	A	1.6	0.243499
2ptl	F36L	A	3.12	0.63985
1amq	N294R	A	2.6	0.0804399
1rn1	N44A	A	2	0.248119
1rn1	N44D	A	2	0.279407
1rn1	N44S	A	1.9	0.116741
1amq	N294D	A	-0.8	0.271803
1rn1	V52S	A	4.9	0.695756
1rn1	V52T	A	3.6	0.201076
1rn1	Y56F	A	0.745	0.133353
1amq	N297R	A	5.167	-0.404096
1rn1	Y57F	A	0.47	0.292855
1amq	C401A	A	-3.2	-0.154316
3dv0	L167A	I	1.2	0.401912
2ptl	K37A	A	0.88	-0.102517
1rn1	E58A	A	0.77	0.413976
1amq	C401S	A	1.8	0.832102
1rn1	W59Y	A	0.93	0.033105
1rn1	S64A	A	1.5	0.145538
1aps	Y11I	A	2.24	0.39113
1rn1	Y68F	A	1.355	-0.127936
1rn1	P73V	A	-2.027	0.0420614
1aps	Y11F	A	-1.04	-0.531682
1rn1	D76A	A	3.76	0.902262
2ptl	G38A	A	2.08	0.468694
1aps	V13A	A	2.63	1.25358
1rn1	D76N	A	3.39	0.753708
1rn1	D76S	A	3.2	0.855987
1aps	V17A	A	1.84	-0.142933
1gua	C95A	B	0.08	0.229433
1oh0	Y57S	A	-9.5	1.56132
1aps	V20A	A	0.3	1.0133
1oh0	V101L	A	1.72	0.18405
1aps	F22L	A	1.3	0.183127
1itm	C3T	A	5	0.505506
2ptl	T39A	A	1.25	-0.0285638
2rn2	E48Q	A	-0.2	-0.0271985
3dv0	L167V	I	0.2	0.285862
2rn2	A52N	A	1.8	1.05585
2rn2	A52D	A	1.9	1.0347
1ft8	L293I	A	0.8	0.146064
2ocj	Q167E	A	0.43	-0.155968
2rn2	A52C	A	-0.8	-0.428051
1w4e	A165G	A	0.9	0.101368
2rn2	A52Q	A	1.2	0.770817
2rn2	A52E	A	1.5	0.814894
2rn2	A52G	A	2.7	1.09252
2rn2	A52H	A	3.6	0.843515
1ft8	L293V	A	1.41	0.707534
2rn2	A52I	A	-1.9	-1.24132
2ptl	F40G	A	3.08	1.12994
2rn2	A52L	A	-1.3	-1.07673
2ocj	H168R	A	2.91	0.654814
2ocj	R174K	A	0.22	0.0117089
1ft8	L315A	A	1.65	1.65256
2ocj	R175A	A	0.73	0.575255
2ptl	F40L	A	0.38	0.0946006
1w4e	L167A	A	1.2	0.583649
1w4e	L167V	A	0.2	0.0352034
1w4e	A168G	A	0.3	-0.197869
1x0j	R100L	A	5.22	-0.103277
1ft8	L317I	A	0.85	0.363747
3dv0	A168G	I	0.3	0.0824452
2ocj	R175H	A	3.52	1.05374
1aps	Y25A	A	0.24	0.818889
1aps	E29D	A	3.5	0.178197
1aps	A30G	A	1.65	1.20576
1aps	V35A	A	2.5	1.27595
1aps	V36A	A	2.54	0.69232
1aps	W38F	A	0.024	-0.715464
1aps	V39A	A	1.63	1.27177
1x0j	E140K	A	3.48	0.652453
1itm	C24T	A	3.3	1.03489
1itm	W91S	A	-1.4	0.282612
1j8i	R9A	A	0.1	-0.110192
2kj3	K229A	A	-1.5	-0.0106227
1ba3	H489D	A	-0.287	-0.100156
1ba3	H489K	A	0.287	-0.120272
1ba3	H489M	A	0.263	-0.145388
1bcx	V98C	A	-1.3	0.403141
1bcx	S100C	A	-3	-0.407161
1aps	T42A	A	1.84	0.650768
1bpi	R1A	A	0.5	-0.171011
1bpi	P2A	A	1.3	0.203315
1bpi	D3A	A	-0.2	-0.114159
1bpi	F4A	A	3	0.651074
1bpi	F4L	A	2.2	0.376093
1bpi	L6A	A	0.6	0.279884
1bpi	E7A	A	1.5	0.140909
1bpi	P8A	A	0.3	0.344274
1bpi	P9A	A	0.8	0.0928476
1bpi	Y10A	A	1.2	0.422513
1bpi	Y10L	A	2.9	0.00638893
1bpi	T11A	A	0	-0.209107
1bpi	G12A	A	1.8	1.29741
1bpi	G12D	A	4.3	1.09201
1j8i	R23A	A	-0.8	-0.230849
1bni	I55A	A	1.38	0.309321
1bni	I55G	A	3.1	0.526824
1bni	I55T	A	1.12	-0.0562943
1bni	I55V	A	0.47	-0.0840959
1bni	S57A	A	-0.15	0.0351392
1bni	N58A	A	2.27	0.514507
1bni	N58D	A	-0.425	-0.0118343
1bni	R59A	A	-0.64	-0.149287
1bfm	M35W	A	0.7	0.346247
1bni	T26G	A	1.522	0.505129
1bni	T26H	A	4.3	0.443698
1bni	T26S	A	0.56	-0.178836
1bni	T26V	A	2.31	0.519054
1bni	K27A	A	-0.445	0.0598196
1bni	K27G	A	0.35	0.755599
1bni	S28A	A	-0.6	-0.135321
1bni	S28E	A	-0.61	-0.156168
1bpi	G12V	A	4.1	1.7023
1stn	V114S	A	0.04	0.368645
1stn	V114T	A	0.31	0.0995915
1stn	Y115A	A	0.3	0.338545
1stn	Y115G	A	0.7	0.443487
1stn	Y115L	A	0.3	0.0108893
1stn	Y115F	A	0.1	-0.0755011
1stn	K116A	A	-0.7	-0.135356
1stn	K116F	A	-0.21	-0.159005
1stn	P117L	A	-0.2	-0.378698
1stn	P117F	A	-0.3	-0.417339
1stn	N118A	A	2.05	0.270683
1stn	N118D	A	2.4	0.258133
1stn	N118E	A	1.9	0.236031
1bni	K62R	A	0.35	-0.2464
1stn	V99L	A	0.3	-0.0768526
1stn	V99S	A	5.1	2.15031
1stn	V99T	A	3.36	1.62884
1stn	N100A	A	5.2	0.0806072
1stn	N100E	A	4.5	-0.174537
1stn	N100G	A	5.1	0.57292
1stn	E101A	A	1.9	0.287984
1stn	E101G	A	3.1	1.05629
1stn	E101F	A	3.1	0.112847
1stn	A102G	A	1.37	1.03361
1stn	A102F	A	1.9	0.142679
1stn	A102V	A	1.9	0.157051
1stn	L103A	A	4.6	1.21225
1bni	S28G	A	0.5	-0.20456
1vqb	C33T	A	3.45	0.872321
1vqb	C33V	A	0.15	-0.325658
1vqb	V35A	A	2.912	1.57136
1vqb	V35C	A	1.029	0.84753
1vqb	V35I	A	0.6	-0.0635873
1vqb	V35L	A	1.833	0.244903
1vqb	V35M	A	1.1	0.848921
1vqb	V35F	A	2.7	0.814637
1vqb	V35T	A	3.95	1.51994
1vqb	D36N	A	0.75	-0.0237903
1vqb	D36C	A	1.7	-0.0265509
1vqb	L37A	A	5.8	0.332771
1vqb	L37C	A	3.45	0.00976181
1vqb	L37I	A	1.05	0.0547414
1vqb	L37T	A	3.9	0.132484
1stn	N118G	A	1.85	0.519637
1stn	Y27I	A	2.5	1.21628
1stn	Y27L	A	1.55	1.02925
1stn	Y27K	A	3.9	1.7682
1stn	Y27M	A	2	1.24817
1stn	Y27F	A	0.6	0.0644425
1stn	Y27P	A	6.1	2.54503
1stn	Y27S	A	3.21	2.15773
1stn	Y27T	A	3.3	1.878
1stn	Y27W	A	0.72	0.281109
1stn	Y27V	A	3	1.25835
1stn	K28A	A	0.817	0.0181964
1stn	K28Q	A	0.3	0.0422352
1stn	K28E	A	0.8	0.0717868
1stn	K28G	A	1.283	0.00289708
1stn	K28F	A	0.9	-0.107335
1stn	L103E	A	8.2	1.92448
1stn	V39I	A	-0.11	0.0311652
1stn	V39L	A	0.9	0.598409
1stn	V39S	A	2.44	1.92497
1stn	V39T	A	1.55	1.32161
1stn	D40A	A	-0.41	-0.393746
1stn	D40G	A	0.5	0.188392
1stn	T41A	A	-0.07	0.309171
1stn	T41E	A	4	1.23118
1stn	T41G	A	2	1.23067
1stn	P42A	A	-0.1	0.122438
1stn	P42G	A	0.4	0.799801
1stn	E43A	A	-0.32	-0.38281
1stn	E43D	A	-0.2	0.143865
1stn	E43G	A	-0.59	-0.040075
1vqb	L37V	A	2.65	0.0508005
1stn	K70E	A	0.4	-0.0782718
1stn	K70G	A	0.6	-0.124229
1stn	K70F	A	0.2	-0.110661
1stn	K70W	A	0.495	-0.141893
1stn	K71A	A	0.55	0.127074
1stn	K71G	A	1.31	0.178192
1stn	K71F	A	-0.04	-0.435443
1stn	I72A	A	5.1	2.10484
1stn	I72E	A	8.5	2.45645
1stn	I72G	A	6.5	2.54412
1stn	I72M	A	1.88	1.16362
1stn	E73A	A	1.46	0.185479
1stn	E73Q	A	0.7	-0.0595918
1stn	G29A	A	1.41	0.353835
1stn	Y85G	A	1.05	0.184063
1stn	Y85L	A	0.15	-0.102971
1stn	Y85F	A	0.2	-0.0634535
1stn	G86A	A	0.55	0.705136
1stn	G86F	A	2	0.671348
1stn	G86V	A	3.74	0.952587
1stn	R87A	A	0.9	0.592925
1stn	R87G	A	2.6	1.13819
1stn	G88A	A	-0.19	0.0164333
1stn	G88W	A	0.955	0.462779
1stn	G88V	A	0.931	0.496667
1stn	L89A	A	2.6	0.793307
1stn	L89G	A	3.2	1.27756
1stn	T44A	A	0.4	0.343832
1stn	E57Q	A	0.2	-0.112056
1stn	E57G	A	1.6	0.434207
1stn	E57K	A	0.1	0.0214552
1stn	E57F	A	0.82	-0.187305
1stn	A58E	A	6.9	1.37828
1stn	A58G	A	2.6	1.06328
1stn	A58V	A	2.8	0.304123
1stn	S59G	A	1.1	0.569622
1stn	S59F	A	-0.56	-0.607157
1stn	A60C	A	1.2	-0.152591
1stn	A60G	A	1.45	0.307337
1stn	A60F	A	0.8	-0.163097
1stn	A60V	A	2.8	-0.0620225
1stn	E73G	A	2.76	0.881128
1stn	A132G	A	3.7	1.08979
1stn	A132V	A	4.8	0.899602
1stn	K133A	A	1.4	0.115235
1stn	K133Q	A	0.5	0.1312
1stn	K133G	A	3.3	0.768598
1stn	K133F	A	1.4	0.108642
1stn	K134A	A	-0.12	-0.123307
1stn	K134C	A	0.7	-0.146358
1stn	K134G	A	0.79	0.108923
1stn	K134F	A	0.4	-0.110013
1stn	E135A	A	0.73	0.129463
1stn	E135Q	A	0.71	-0.0162096
1stn	E135G	A	1.7	0.171447
1stn	L89I	A	1.1	0.0243242
1bz6	V68A	A	0.93	0.787172
1bz6	V68N	A	3.81	1.34454
1bz6	V68Q	A	2.42	0.904165
1bz6	V68I	A	-0.35	-0.45701
1bz6	V68L	A	-0.42	-0.417752
1bz6	V68F	A	-0.82	-0.403678
1bz6	V68S	A	2.99	1.17189
1bz6	V68T	A	1.67	0.80924
1stn	F61A	A	2.34	0.894659
1stn	E135K	A	1.17	0.393258
1gua	C96A	B	1.759	0.634264
1gua	C96L	B	0.043	-0.748554
1gua	C96M	B	0.337	-0.543297
1gua	A97G	B	0.863	0.803966
1gua	V98A	B	1.981	2.09709
1gua	R100A	B	0.693	0.713915
1gua	E104A	B	-0.021	-0.0605768
1gua	K109A	B	0.327	0.0230944
1gua	L112A	B	2.593	1.45446
1bz6	V68W	A	0.07	0.00993586
1bz6	W14F	A	1.1	0.0757584
1bz6	A15L	A	-0.15	-0.122125
1bz6	E18A	A	0.95	0.272498
1bz6	D20A	A	0.5	0.708634
1bz6	G23A	A	1.12	-0.0316218
1bz6	H24V	A	0.52	-1.00599
1bz6	I28A	A	2.06	1.64468
1bz6	I28L	A	0.6	0.553901
1bz6	I28M	A	0.6	0.964551
1bz6	I28F	A	0.28	0.860328
1cey	D12A	A	-2.5	-0.0114365
1rn1	V78A	A	4.09	1.23755
1rn1	V78C	A	3.685	0.67041
1rn1	V78S	A	4.73	1.56113
1rn1	V78T	A	4.08	1.14524
1rn1	N81A	A	2.89	0.656785
1rn1	V89C	A	3.54	1.05715
1rn1	V89S	A	4.885	2.18154
1rn1	V89T	A	3.085	1.66113
1gua	D117A	B	0.706	0.036651
1osi	I11V	A	0.05	0.238572
1osi	V15I	A	0.78	-0.178145
1osi	S92F	A	-0.39	-0.133467
1osi	V126M	A	2.25	0.669596
1pfl	A20T	A	1.53	0.793395
1pfl	T108M	A	-0.07	-0.0082193
1pfl	M113T	A	3.53	0.344856
1pfl	G117V	A	1.96	0.17165
1pfl	Q138L	A	-1.82	-0.069327
1pre	C159S	A	2.4	0.334072
1prg	Q286P	A	0.3	1.16775
1prg	R288H	A	-0.06	0.0851441
1prg	V290M	A	-0.03	0.0915678
1prg	R357A	A	-0.19	-0.0946705
1prg	F360L	A	0.4	-0.210724
1prg	E460K	A	0.17	0.350787
1prg	P467L	A	-0.11	-0.087536
1r2y	R244E	A	4.2	1.01978
1r6r	L50S	A	2.81	0.718029
1r6r	L54S	A	0.24	0.761009
1r6r	L81N	A	6.84	2.38621
1bz6	I28V	A	-0.04	0.276006
2lzm	R96C	A	2.9	0.653139
2lzm	R96Q	A	0.5	0.428974
2lzm	R96E	A	2.5	1.0968
2lzm	R96G	A	2.9	1.24726
2lzm	R96H	A	3.128	0.923891
2lzm	R96I	A	2.85	0.579235
2lzm	R96L	A	3.2	0.334579
2lzm	R96K	A	0.25	0.294767
2lzm	R96M	A	2.7	0.395246
2lzm	R96F	A	4.2	0.9374
2lzm	R96P	A	5.75	1.76366
2lzm	R96S	A	2.7	0.891865
2lzm	R96T	A	2.95	0.795416
2lzm	R96W	A	4.5	0.798093
2lzm	R96Y	A	4.7	0.896829
2lzm	R96V	A	2.45	0.740404
2lzm	A98M	A	4	0.398362
2lzm	A98T	A	3.83	0.758579
2lzm	L99G	A	6.5	1.98082
2lzm	M102A	A	2.85	1.34736
2lzm	M102K	A	6	1.44005
2lzm	M102V	A	3.3	0.473075
2lzm	F104A	A	2.8	1.05536
2lzm	Q105A	A	0.733	0.0763239
2lzm	Q105E	A	1.1	-0.00252759
2lzm	Q105G	A	3.11	0.583105
2lzm	M106A	A	2.067	0.870471
2lzm	E108V	A	-0.95	-0.0974405
2lzm	V111F	A	1.605	0.8199
2lzm	G113A	A	-0.397	0.0507975
2lzm	G113E	A	-0.3	0.151664
2lzm	T115A	A	0.12	-0.0964811
2lzm	T115E	A	-0.3	-0.17121
2lzm	N116A	A	-0.185	-0.164762
2lzm	N116D	A	-0.6	-0.278685
2lzm	S117A	A	-1.257	-0.717667
2lzm	S117I	A	-1.7	-0.377445
1rn1	H92A	A	1.06	0.0736196
2lzm	L32A	A	3	0.751218
2lzm	L33A	A	3.9	1.41745
2lzm	L33M	A	2.3	0.525252
2lzm	T34A	A	0.2	0.747698
2lzm	P37A	A	0.1	0.0890362
2lzm	S38A	A	0.77	0.255057
2lzm	S38D	A	1.2	-0.208639
2lzm	L39A	A	0.9	0.338715
2lzm	L39P	A	2.8	0.299202
2lzm	N40A	A	-0.188	-0.211438
2lzm	N40D	A	-0.42	-0.214385
2lzm	A41D	A	-0.295	0.348864
2lzm	A41V	A	-0.37	0.110387
2lzm	A42G	A	3.2	1.29004
2lzm	A42I	A	4.4	0.775124
2lzm	A42L	A	5.1	0.672073
2lzm	A42K	A	3.7	1.69766
2lzm	A42F	A	5.2	0.879371
2lzm	S44D	A	0.105	-0.00237206
2lzm	S44C	A	0.105	-0.340864
2lzm	S44Q	A	-0.285	-0.299421
2lzm	S44H	A	-0.02	-0.17951
2lzm	S44M	A	-0.315	-0.525792
2lzm	S44W	A	-0.075	-0.30456
2lzm	S44Y	A	-0.195	-0.339791
2lzm	E45A	A	-0.265	0.0323489
2lzm	K48A	A	0.82	-0.0369875
2lzm	G51D	A	2.63	0.604482
2lzm	N53A	A	0.8	0.00476173
2lzm	C54T	A	-0.87	-0.103037
2lzm	C54Y	A	5.02	0.374089
2lzm	C54V	A	0.7	-0.47514
2lzm	N55G	A	0.6	-0.0429178
2lzm	I58Y	A	3.11	1.31308
2lzm	K60H	A	0.36	-0.0600118
2lzm	K60P	A	-0.033	0.18297
2lzm	L66A	A	4.1	1.42632
2lzm	L66P	A	12.23	2.19759
1r6r	I88N	A	0.13	2.16397
1hfy	D87N	A	1.14	-0.0297514
1hfy	I89V	A	0.9	0.425798
1hfy	V90A	A	-0.9	-0.0159359
1hfy	K93A	A	1.72	0.416859
1hfy	I95V	A	1.72	0.350994
1hfy	L96A	A	1.8	1.0706
1hfy	Y103F	A	2.13	-0.0373425
1hfy	W104F	A	2.271	0.390845
1hfy	L105A	A	0.3	0.945722
1hfy	L110A	A	0.35	0.298246
1hfy	W118F	A	0.31	0.23356
1hfz	H33A	A	2.13	0.28595
1hfz	H33Y	A	-0.085	-0.264875
1hfz	V43A	A	0.93	0.102858
1hfz	V43N	A	0.24	0.0653782
1hfz	V43G	A	1.15	0.202871
1hfz	Q55A	A	0.41	-0.0363756
1hfz	I60W	A	0.93	-0.104259
1hfz	Y104A	A	2.495	0.518696
1hfz	Y104P	A	0.26	1.37553
1hfz	W105Y	A	2.44	0.122446
1hfz	A107S	A	1.075	0.132096
1hfz	H108A	A	0.795	0.860295
1hfz	H108W	A	1.72	-0.067369
1hfz	H108Y	A	0.195	-0.162203
2lzm	S117V	A	-2	-0.652968
1hz6	F12A	A	3	1.406
1hz6	F12L	A	0.65	0.901025
1hz6	A13P	A	0.1	-0.0300364
1hz6	A13V	A	1.1	-0.100138
1hz6	N14A	A	1.75	0.141141
1hz6	G15A	A	1.6	0.133084
1hz6	G15V	A	2.7	0.178857
1hz6	S16A	A	0.25	-0.0575244
1hz6	T17A	A	1.2	0.0439251
1hz6	T19A	A	1.05	0.582278
1hz6	A20G	A	2.1	0.616482
1hz6	A20V	A	-1.1	-0.894389
1hz6	E21A	A	0.65	0.174458
1hz6	F22A	A	4.7	1.05311
1hz6	F22L	A	3.2	0.645612
1hz6	K23A	A	1	0.337817
1hz6	G24A	A	1.9	0.544504
1hz6	T25A	A	1.15	0.561757
1hz6	F26G	A	3.1	1.40948
1hz6	F26L	A	0.4	0.354497
1hz6	K28G	A	-0.1	0.752009
3fis	P61A	A	0.5	-0.0400868
1hz6	A29G	A	2.5	1.40097
3g1g	D155Y	A	-0.34	-0.0856494
1hz6	T30A	A	1.15	0.055957
3g1g	F167Y	A	0.74	0.465516
1hz6	S31A	A	-0.35	-0.341607
3g1g	R185W	A	-1.32	0.479191
1hz6	S31G	A	0.8	0.197254
3g1g	I190V	A	0.17	0.386885
1hz6	E32G	A	1.15	0.608503
3k82	E334Q	A	1.68	-0.333212
3k82	E334L	A	3.35	-0.383095
1hz6	E32I	A	1.1	0.284582
3k82	E401R	A	-5.49	-0.417519
1hz6	A33G	A	3.2	1.34175
1hz6	Y34A	A	2.8	0.916904
1hz6	Y34G	A	2.8	1.43346
3l15	Y442H	B	3.23	1.39142
1hz6	A35G	A	1.25	0.211679
1hz6	Y36A	A	2.5	1.10623
1hz6	A37G	A	3.2	0.978938
3mon	W3C	B	2.866	1.42198
1hz6	D38A	A	1.15	0.0711543
1hz6	D38G	A	2	0.423065
3mon	R39G	B	-1.194	0.607526
1hz6	T39G	A	0.2	-0.009891
3o39	L32P	A	3.25	0.940205
1hz6	L40A	A	2.3	0.826546
2lzm	N68A	A	-0.05	-0.362233
3o39	Q49L	A	0.05	-0.543815
1l63	V111A	A	1.3	0.950098
1l63	V111I	A	0.9	-0.204558
3o39	H96L	A	0.58	-0.464711
1l63	V111M	A	0.7	0.588801
3o39	Q100L	A	2	-0.444061
1l63	S117F	A	-1.18	-0.521656
1l63	L118A	A	3.225	1.31625
3o39	F115I	A	1.81	1.01252
3o39	F115L	A	1.64	0.485151
1bfm	M35Y	A	0.4	0.644921
3s4m	D122Y	A	1.3	0.468648
1bni	I4A	A	2.071	0.568059
3s4m	G130V	A	2.5	0.976224
1l63	L118M	A	0.7	0.513468
1bni	I4V	A	1.141	0.0826664
3s4m	I154F	A	-0.096	1.11718
3s4m	W155R	A	0.693	0.208923
1bni	N5A	A	1.838	0.383619
3s92	H395R	A	-2.03	0.301754
4bjx	A89V	A	-0.99	-0.0936694
1bni	T6A	A	2.21	0.367715
1bni	T6N	A	1.27	0.218943
1cey	D13A	A	-2.7	-0.322868
1l63	M120L	A	-0.5	-0.208663
4buq	Y48A	A	1.435	0.823988
1bni	T6D	A	-0.11	0.0710295
1l63	M120K	A	1.8	0.53513
1bni	T6Q	A	1.87	0.409252
4buq	Y137A	A	-0.89	1.02645
4he7	A19D	A	0.24	-0.127001
1l63	M120Y	A	0.4	0.161065
4he7	A19G	A	-0.06	-0.0276966
1bni	T6E	A	0.27	0.179619
4he7	A19K	A	0.46	-0.102693
4lyz	F3Y	A	0.45	0.281404
1bni	T6G	A	1.09	0.308674
4lyz	M12L	A	0.57	-0.230288
4lyz	M12F	A	-0.5	0.217542
1bni	T6H	A	2.103	0.496466
4lyz	K13D	A	7.345	0.871495
4lyz	H15L	A	-0.76	-0.313935
1bni	T6P	A	3.3	0.661057
4lyz	N19K	A	1.06	0.164307
4lyz	R21Q	A	0.15	0.118735
4lyz	A31I	A	-1.4	-0.644518
1bni	T6S	A	0.26	-0.0881264
4lyz	A31L	A	-1.8	-1.04329
4lyz	A31V	A	-1.2	-0.74336
1bni	F7L	A	4.35	0.759938
4lyz	F34Y	A	-0.19	-0.0922477
4lyz	E35A	A	-1.34	-0.4825
1bni	D8A	A	0.955	0.058673
4lyz	E35Q	A	0.64	-0.554726
4lyz	E35H	A	2.45	-0.29014
1bni	D8G	A	1.3	0.0999559
4lyz	T40I	A	2.2	-0.223957
4lyz	T40S	A	0.3	0.436678
4lyz	N46D	A	0.44	-0.0357103
1bni	D8S	A	0.84	0.0974145
4lyz	G49A	A	1.91	-0.100817
4lyz	G49N	A	1.48	-0.351321
1bni	V10A	A	3.532	1.26616
1bni	V10T	A	2.408	1.26014
4lyz	I55A	A	4.4	1.83643
1bni	D12A	A	0.228	-0.226844
4lyz	I55L	A	0.45	0.129998
1bni	D12G	A	0.896	0.0434358
1bni	D12S	A	0.9	-0.134926
4lyz	I55M	A	2.27	0.832944
1bni	Y13A	A	3.53	0.32978
1bni	Y13G	A	6.4	1.44254
1cey	F14N	A	-2.9	0.508639
1bni	Y13F	A	0.63	0.0503304
1l63	L121M	A	0.8	0.76187
1l63	A129F	A	1.9	0.424541
1bni	L14A	A	4.51	1.49175
1l63	A129W	A	3.2	0.681116
1l63	A130S	A	-1	0.462891
1bni	Q15A	A	0.2	0.10608
1bni	Q15G	A	1.6	0.65152
1l63	L133M	A	0.4	0.136001
1l63	L133F	A	0.3	0.626361
1bni	Q15I	A	-1.38	-0.609611
1l63	A134S	A	0.15	0.0331735
1l63	N144E	A	-0.5	-0.243654
1l63	V149A	A	3.2	0.991303
1bni	T16A	A	0.5	-0.278791
1l63	V149C	A	2.2	0.598141
1bni	T16R	A	-0.42	-0.487017
1l63	V149G	A	4.9	1.65206
1cey	A48G	A	-0.2	0.0963964
1bni	T16G	A	1.48	-0.0717527
1l63	V149I	A	0.2	-0.190502
1bni	T16S	A	1.66	-0.197366
1l63	V149M	A	2.8	0.447707
1l63	V149S	A	4.4	1.43764
1bni	Y17A	A	2.128	0.513574
1l63	V149T	A	2.925	0.846903
1bni	Y17G	A	4.188	0.722956
1l63	T152A	A	1.5	-0.141401
1l63	T152C	A	0.5	-0.235145
1bni	Y17F	A	0.58	-0.109477
1l63	T152I	A	0.4	-0.63009
1bni	Y17S	A	2.28	0.461228
1l63	T152S	A	2.6	0.309915
1l63	T152V	A	-0.2	-0.655955
1bni	H18A	A	2.025	0.0691783
1l63	F153A	A	3.8	1.18487
1l63	F153I	A	0.3	0.368589
1bni	H18R	A	1.09	-0.110767
1l63	F153L	A	-0.3	0.216953
1bni	H18N	A	1.8	-0.0393835
1l63	F153M	A	0.6	0.547288
1l63	F153V	A	1.8	0.595245
1hfz	L111R	A	-0.43	0.0589848
2lzm	V131E	A	-0.2	-0.145143
2lzm	V131G	A	0.7	0.118554
2lzm	V131I	A	-0.2	-0.228064
2lzm	V131L	A	-0.1	-0.327394
2lzm	V131M	A	-0.12	-0.317514
2lzm	V131S	A	0.1	-0.0762986
2lzm	V131T	A	0.093	-0.0853111
1vqb	E40C	A	1.2	-0.301022
2rn2	A52K	A	5.9	0.774895
1bpi	P13A	A	1.6	0.154318
2rn2	A52M	A	-0.5	-0.494927
2rn2	A52F	A	0.5	-0.527558
2rn2	A52P	A	1.6	0.963727
2rn2	A52S	A	1.8	0.639195
2rn2	A52T	A	0.8	0.23559
2rn2	A52Y	A	2.3	-0.0303264
2rn2	A52V	A	-1.7	-1.47425
2rn2	I53A	A	2.1	1.2961
1ft8	S339A	A	-0.32	-0.220424
2rn2	I53D	A	4.1	1.73763
1ft8	L348I	A	0.53	0.439909
2rn2	I53L	A	1.4	0.135279
1ft8	L349I	A	-0.05	-0.0675309
2rn2	I53F	A	3.9	0.692901
1fxa	R42A	A	2.4	0.396235
2rn2	I53V	A	0.2	0.373685
1fxa	R42H	A	1.4	0.212224
2rn2	H62A	A	-0.58	-0.0709518
2ptl	K42G	A	-0.16	0.0417227
1fxa	T48A	A	-0.1	-0.0841525
2rn2	H62R	A	-0.22	-0.12741
2ptl	A43G	A	2.54	0.366078
1fxa	F65A	A	1	0.374504
2rn2	H62D	A	-0.133	-0.0738035
2ocj	C182S	A	-0.16	0.137008
2ocj	I195T	A	4.12	1.51666
2ocj	L201P	A	-0.35	-0.137303
2ocj	V203A	A	-0.49	0.518095
2ptl	T44A	A	1.09	-0.11241
1x0j	Y153H	A	6.49	0.849673
1x0j	D160N	A	4.1	0.248626
1x0j	D160Y	A	4.02	0.501575
1x0j	D161N	A	2.21	-0.120117
1x0j	D161Y	A	3.38	-0.37913
1xws	Y53H	A	3.3	0.756162
1xws	E124Q	A	2.9	-0.0390156
1xws	E135K	A	4.59	0.101402
1xws	E142D	A	3.22	-0.121736
1xxn	S22E	A	-0.239	-0.145478
1fxa	F65I	A	0.9	0.15472
2ocj	L206S	A	0.1	0.103714
1xxn	S27E	A	0.645	0.271431
1j8i	K25A	A	-0.1	-0.137756
1j8i	R35A	A	0.1	0.283289
2kj3	V239A	A	-1	1.20825
1bpi	P13S	A	1.4	0.126477
1bpi	K15A	A	0.4	-0.201747
1bpi	A16T	A	1.7	-0.0588907
1bpi	A16V	A	1.3	-0.0461782
1bpi	R17A	A	0.3	0.0517307
1bpi	I18A	A	1.5	0.704905
1bpi	I19A	A	2.1	0.293572
1bpi	R20A	A	1.8	0.805542
1bpi	Y21A	A	3.9	1.69921
1bpi	Y21L	A	3.4	0.717343
1bpi	N24A	A	2.2	0.223434
1bpi	K26A	A	-1.333	-0.202835
1bpi	G28A	A	1	0.613591
1bpi	L29A	A	0	-0.0227192
1bpi	C30A	A	6.1	0.589669
1bpi	C30G	A	8.7	0.533918
1bpi	C30S	A	8	0.661567
1bpi	C30T	A	7.8	0.98907
1bpi	C30V	A	6	1.2691
1bpi	Q31A	A	1	0.116623
1aps	G45A	A	1.73	0.166161
1bni	G65S	A	-0.98	-0.0318233
1bni	K66A	A	-0.98	-0.0541076
1bni	R69K	A	3.2	0.286349
1bni	R69M	A	2.43	0.0795859
1bni	R69S	A	2.83	0.773437
1bni	R72G	A	2.5	0.868142
1bni	E73A	A	2.4	0.238606
1bni	E73Q	A	2.7	-0.00832644
1bni	E73G	A	5.4	1.0129
1bni	E73F	A	2.1	-0.0601203
1j8i	R43A	A	-0.7	-0.0522837
1bni	E29A	A	1.28	0.0598375
1bni	E29Q	A	0.22	-0.0546365
1bni	E29G	A	2.125	0.448495
1bni	E29S	A	1.22	0.177021
1bni	Q31A	A	0.185	-0.128638
1bni	Q31G	A	1.1	0.452594
1bni	Q31S	A	-0.29	0.0145397
1bni	A32R	A	0.2	-0.283101
1bni	A32N	A	0.51	0.0120772
1bni	A32D	A	0.56	0.0626898
1bpi	T32A	A	0.1	0.141943
1stn	N119A	A	1.25	-0.18413
1stn	N119G	A	1.25	0.114159
1stn	T120A	A	1.2	0.0315811
1stn	T120G	A	2.1	0.271572
1stn	T120I	A	1.7	0.129626
1stn	H121A	A	3.1	0.729104
1stn	H121G	A	4.2	1.18707
1stn	E122A	A	0.4	0.394114
1stn	E122Q	A	1.6	0.173372
1stn	E122G	A	2.2	0.822864
1stn	E122K	A	2.7	0.587337
1stn	E122F	A	0.8	0.304267
1bni	E73W	A	2.2	0.17793
1stn	L103G	A	6.6	1.84032
1stn	L103I	A	1.11	-0.0815848
1stn	L103V	A	2.05	0.397768
1stn	V104A	A	2.9	1.05994
1stn	V104E	A	7.4	1.58764
1stn	V104G	A	6.5	1.56883
1stn	V104I	A	-0.27	-0.34294
1stn	V104L	A	0.8	0.124906
1stn	V104S	A	4.9	1.41529
1stn	V104T	A	2.5	1.09007
1stn	R105A	A	1.4	0.0260763
1stn	R105C	A	2.7	0.274766
1bni	A32C	A	1.85	-0.159394
1vqb	E40T	A	0.3	-0.174825
1vqb	Y41A	A	0.3	0.127846
1vqb	Y41F	A	3.2	-0.122234
1vqb	V43C	A	1.6	0.0337567
1vqb	V43T	A	1.2	-0.0100185
1vqb	V45A	A	1.6	0.938936
1vqb	V45C	A	0.05	0.304991
1vqb	V45L	A	2.25	0.17847
1vqb	V45T	A	2.65	0.687302
1vqb	I47A	A	5.8	1.6483
1vqb	I47C	A	3.933	0.982654
1vqb	I47L	A	0.5	0.245107
1vqb	I47M	A	1.7	0.725583
1vqb	I47F	A	1.433	0.803423
1vqb	I47T	A	6.233	1.5873
1stn	Q123A	A	0.4	-0.219195
1stn	G29C	A	1.26	0.125703
1stn	G29F	A	1.46	0.393738
1stn	G29V	A	3.11	0.53833
1stn	Q30A	A	0.3	-0.0748665
1stn	Q30G	A	0.93	0.088735
1stn	P31A	A	0.55	-0.442438
1stn	P31G	A	1.6	-0.065726
1stn	M32A	A	1.81	0.738857
1stn	M32G	A	2.54	1.60788
1stn	R105G	A	2.4	0.546561
1stn	T44C	A	0.2	-0.0486172
1stn	T44G	A	0.6	0.828382
1stn	T44I	A	0.6	-0.0690542
1stn	T44S	A	-0.04	0.258231
1stn	K45A	A	-0.3	0.0358888
1stn	K45Q	A	-0.05	0.0520328
1stn	K45E	A	-0.05	0.103983
1stn	K45G	A	-0.4	-8.59499e-05
1stn	K45F	A	0.2	-0.152221
1stn	H46A	A	0.5	0.353351
1stn	H46G	A	0.4	0.38713
1stn	H46Y	A	0	0.204088
1vqb	I47V	A	2	0.352881
1stn	E73K	A	2.1	0.216514
1stn	E73F	A	1.1	-0.352826
1stn	V74A	A	3.23	1.55984
1stn	V74E	A	9.4	2.00339
1stn	V74G	A	6.6	2.1707
1stn	V74I	A	1.91	-0.0816462
1stn	V74L	A	1.2	0.526689
1stn	V74S	A	5.4	2.04327
1stn	V74T	A	3.88	1.45995
1stn	E75A	A	2.2	0.651947
1stn	E75Q	A	0.7	0.164284
1stn	E75G	A	3.5	1.19454
1stn	E75K	A	2.3	0.742622
1stn	E75V	A	2.31	0.220401
1stn	F76A	A	4.1	1.29359
1stn	M32I	A	0.6	0.108016
1stn	L89F	A	1.2	0.193137
1stn	L89V	A	1.42	0.234458
1stn	A90E	A	8.6	1.54308
1stn	A90G	A	2	1.24568
1stn	A90S	A	2.24	0.991408
1stn	A90V	A	0.2	0.0708027
1stn	Y91A	A	5.3	1.67268
1stn	Y91E	A	8.6	1.78061
1stn	Y91G	A	6.7	1.92434
1stn	P47A	A	0.6	0.176741
1stn	F61G	A	4.8	1.65883
1stn	T62A	A	2.4	0.354341
1stn	T62C	A	1.1	0.331731
1stn	T62E	A	6.7	1.59973
1stn	T62G	A	3.52	1.37052
1stn	T62I	A	1.7	0.198159
1stn	K63A	A	0.5	0.0991362
1stn	K63Q	A	1	0.164832
1stn	K63E	A	1.5	0.359429
1stn	F76G	A	4.73	1.43331
1stn	E135F	A	1.2	0.373048
1stn	K136A	A	0.8	0.00450817
1stn	K136G	A	0.05	-0.178581
1stn	K136F	A	1.2	-0.0642299
1stn	L137A	A	2.3	0.641205
1stn	L137G	A	4.6	1.14188
1stn	L137I	A	0.8	-0.119332
1stn	L137V	A	1.42	0.173135
1stn	N138A	A	1.05	-0.203208
1stn	N138G	A	-0.59	0.140616
1stn	I139A	A	3.5	1.10622
1stn	I139G	A	4.4	1.42536
1stn	I139L	A	0.1	-0.0253899
1stn	I139M	A	0.4	0.156706
1stn	I139V	A	1.5	0.494998
1stn	Y91L	A	3.9	1.2963
1bz6	V68Y	A	0.17	0.268348
1bz6	L69A	A	1.2	1.2512
1bz6	L69I	A	0.02	0.240368
1bz6	L69M	A	0	0.273283
1bz6	L69V	A	0.1	0.739126
1bz6	K77A	A	-0.2	0.185196
1bz6	H82Q	A	0.05	0.58551
1bz6	P88A	A	-0.6	0.0778195
1bz6	H93G	A	-0.04	0.342314
1bz6	H97Q	A	0.11	0.222763
1stn	K63G	A	1.57	0.651872
1cey	D57A	A	-3.3	0.760294
1stn	W140H	A	0.4	0.91923
1gua	A118G	B	1.963	1.26713
1gua	A118L	B	1.951	0.594624
1gua	L121A	B	2.534	1.52389
1gua	E124A	B	0.101	-0.103595
1gua	E125A	B	0.591	0.118831
1gua	L126A	B	3.405	2.00438
1gua	V128A	B	3.368	1.83009
1gua	D129A	B	0.855	0.208274
1gwy	A8D	A	1.6	-0.521459
1h0x	P18A	A	1.936	0.0820028
1h0x	P62A	A	2.581	0.0926569
1hcq	C67A	A	2.09	0.152493
1bz6	F106A	A	0.7	0.62628
1bz6	L29A	A	2.37	0.542462
1bz6	L29N	A	5.59	0.763542
1bz6	L29I	A	1.12	0.261401
1bz6	L29M	A	-0.12	0.0618065
1bz6	L29F	A	0.13	-0.380771
1bz6	L29V	A	1.72	0.528175
1bz6	I30A	A	1.9	1.30007
1bz6	L32A	A	2.04	1.11833
1bz6	L32F	A	0.07	0.299596
1bz6	L32W	A	0.53	0.721566
1bz6	H36Q	A	1.3	0.696321
1cey	A74G	A	0.31	0.190686
1rn1	Q25K	C	-1.4	-0.200083
1rn1	Y45W	C	-0.74	-0.109564
1sak	E326A	A	1.6	-0.0792457
1sak	F328A	A	7.2	0.606036
1sak	F328L	A	3.5	-0.0221778
1sak	T329A	A	3.6	0.105802
1sak	L330F	A	5.2	-0.192547
1sak	Q331A	A	1.4	-0.101121
1sak	I332V	A	4.9	0.206843
1sak	R333A	A	3.9	0.188273
1hcq	C67S	A	1.99	1.08966
1rn1	N9A	A	0.803	0.0686845
1rn1	Y11F	A	2.07	-0.230773
1rn1	S12A	A	1.155	0.254386
1rn1	V16A	A	2.49	1.23017
1rn1	V16C	A	5.3	0.747245
1rn1	V16S	A	4.69	1.75908
1rn1	V16T	A	3.75	1.07152
1rn1	S17A	A	-0.62	-0.300318
1rn1	A21R	A	0.41	-0.262404
1rn1	A21N	A	-0.34	0.0927105
1bz6	F43I	A	0.89	1.3019
2lzm	L118I	A	1.2	0.345549
2lzm	R119A	A	0.19	0.01257
2lzm	R119E	A	0.113	0.103789
2lzm	R119H	A	0.295	0.118105
2lzm	R119M	A	0.067	-0.137659
2lzm	M120A	A	0.2	0.37927
2lzm	L121A	A	4.2	1.96411
2lzm	L121I	A	1.3	0.24341
2lzm	Q122A	A	0.22	0.0287281
2lzm	Q123A	A	0.21	-0.117323
2lzm	Q123E	A	-0.4	-0.106612
2lzm	K124G	A	0.1	-0.567686
2lzm	W126R	A	5.74	1.43731
1sak	R335A	A	2.1	-0.0462165
2lzm	Q69P	A	3.04	1.16008
2lzm	V71A	A	1.5	1.12694
2lzm	A74P	A	4.867	1.48349
2lzm	G77A	A	1.2	0.399055
2lzm	R80K	A	0.185	-0.0484413
2lzm	A82P	A	-0.8	-0.00530279
2lzm	K83H	A	0.433	0.0201853
2lzm	K85A	A	0.6	0.104012
2lzm	P86A	A	0.4	0.119719
2lzm	P86G	A	1.91	0.487937
2lzm	D89A	A	0.6	0.0840951
2lzm	S90H	A	1.09	-0.092329
2lzm	L91P	A	9.603	1.79071
2lzm	A93P	A	-0.363	-0.0660557
2lzm	A93T	A	-0.08	-0.0954465
2lzm	V94A	A	1.8	0.619969
1rn1	A21D	A	-0.055	0.165291
1hfz	L111E	A	0.195	0.301414
1hfz	L111H	A	-1.395	0.0806961
1hfz	K115N	A	-2.66	-0.118898
1hfz	K115Q	A	0.6	-0.00494191
1hfz	K115E	A	0.683	-0.0291875
1hfz	Q118A	A	0.98	-0.0893624
1hfz	W119H	A	0.6	0.89462
1hfz	W119Y	A	1.185	-0.232756
2lzm	D127A	A	-0.2	-0.0303656
1hz6	K41A	A	-0.5	0.163886
1hz6	K42A	A	-0.2	-0.094536
1hz6	N44A	A	0.35	-0.114449
1hz6	G45A	A	1.9	0.154145
1hz6	E46A	A	0.2	-0.141406
1hz6	T48A	A	1.1	0.300955
1hz6	V49A	A	0.9	0.55379
1hz6	D50A	A	0.15	-0.275982
1hz6	V51A	A	1.05	0.401989
1hz6	A52G	A	0.55	0.0609834
1hz6	K54A	A	0.1	-0.114148
1hz6	G55A	A	2.1	1.0997
1hz6	Y56A	A	1.6	0.280009
1hz6	Y56L	A	-0.4	-0.168935
1hz6	T57A	A	1.8	0.207724
1hz6	L58A	A	3.8	1.40486
2lzm	R96A	A	2	0.629986
1l6h	F39A	A	1.697	0.887998
1l6h	Y45A	A	0.55	-0.550198
1l6h	Y48A	A	1.482	0.741815
1lvm	K45F	A	-0.43	-0.588189
1lvm	L56V	A	0	-0.0459012
1lvm	Q58F	A	-0.6	-0.810901
1lvm	E106G	A	-1.4	-0.906872
1lvm	S135G	A	0	-0.166049
1lz1	K1A	A	1.45	0.0426084
1lz1	K1M	A	0.76	-0.0666499
1lz1	V2A	A	1.51	0.31739
1hl4	G41S	A	2.93	0.827229
2lzm	N132I	A	-1.2	0.0728435
2lzm	N132M	A	-1.5	-0.244951
2lzm	N132F	A	-1.3	-0.166626
2lzm	L133A	A	4.2	1.68032
2lzm	L133D	A	5.8	1.9381
2lzm	K135E	A	1	0.212479
2lzm	W138Y	A	2.87	0.137285
2lzm	P143A	A	1	0.393821
2lzm	N144D	A	-0.4	-0.236005
2lzm	N144H	A	0.12	-0.12871
2lzm	A146I	A	4.31	1.01624
2lzm	A146T	A	2.87	1.0613
2lzm	A146V	A	4.31	0.903406
2lzm	K147E	A	0.7	-0.0124329
2lzm	I150V	A	2.1	0.415084
2lzm	T151S	A	-0.395	-0.076775
2lzm	F153C	A	3.11	0.656608
2lzm	R154E	A	1.1	0.484597
2lzm	G156D	A	4.07	1.46553
2lzm	T157A	A	0.975	0.264988
2lzm	T157R	A	0.54	0.261729
2lzm	T157N	A	1.2	-0.0780943
2lzm	T157D	A	2.39	0.0185058
2lzm	T157C	A	1.3	-0.149921
2lzm	T157E	A	1.26	0.236289
2lzm	T157G	A	1.1	-0.13838
2lzm	T157H	A	2.1	0.147231
2lzm	T157I	A	1.929	0.390422
2lzm	T157L	A	1.7	0.187919
2lzm	T157F	A	4.07	0.233734
2lzm	T157S	A	0.7	-0.093518
2lzm	T157V	A	1.52	0.363902
2lzm	A160T	A	4.55	0.473849
2lzm	N163D	A	0.21	-0.113648
2m5s	D302A	A	4	0.0126238
1hz6	N59A	A	1.7	0.00897351
1l63	S44P	A	3.015	0.968254
1l63	S44T	A	-0.005	-0.238051
1l63	S44V	A	-0.1	-0.350158
1l63	L46A	A	2.613	1.44718
1l63	D47A	A	1	0.112159
1l63	A49S	A	0.5	0.301143
1l63	I50A	A	2.9	1.13297
1l63	I50M	A	0.8	0.10692
1l63	I58A	A	3.2	1.68736
1l63	I58T	A	3.4	1.46648
1l63	T59A	A	1.9	0.541584
1l63	T59N	A	1.1	0.367551
1l63	T59D	A	1.2	0.342731
1l63	T59G	A	1.775	0.449158
1l63	T59S	A	0.35	-0.0259892
1l63	T59V	A	1.9	0.727493
1l63	L66M	A	1	0.263731
1l63	F67A	A	1.9	1.53038
1l63	D72P	A	2.7	1.10707
1l63	A73S	A	0.4	0.039068
1l63	V75T	A	1.3	0.469196
1lz1	V2R	A	0.49	0.0359156
2rn2	H62P	A	-1.1	0.116952
1bpi	F33I	A	2.4	1.09998
1fxa	F65W	A	0.6	0.186269
1xxn	N32D	A	0.86	0.0419543
2rn2	S68A	A	0.2	0.229848
1fxa	F65Y	A	0.5	-0.00309804
2rn2	S68G	A	2.2	0.62368
1fxa	E94D	A	1.1	0.174687
2rn2	S68L	A	1	0.217035
1fxa	E94Q	A	-0.6	-0.10781
2rn2	S68T	A	-0.1	-0.336553
1fxa	E94K	A	0.4	0.00767618
2rn2	S68V	A	-1.29	0.168391
1fxa	E95K	A	-1	-0.204612
2rn2	D70A	A	-0.65	-0.268506
2rn2	D70N	A	-0.9	-0.389971
2ocj	Y220C	A	4.09	1.55945
1g3p	F136V	A	3.705	0.775006
1g3p	Q137N	A	1.793	0.0628809
2rn2	D70E	A	-0.275	-0.101104
1g3p	N138G	A	-0.765	-0.297153
2rn2	V74A	A	2.98	1.15027
1g3p	N139K	A	0.43	0.740202
2rn2	V74I	A	-0.65	-0.522763
2rn2	V74L	A	-1	-0.309551
1g3p	N139V	A	2.032	0.41383
2rn2	Q76L	A	-0.24	-0.359974
1g3p	R144V	A	-0.765	-0.231705
2rn2	G77A	A	0.9	-0.0509575
1g3p	Q145N	A	-0.263	-0.173625
2ptl	S45A	A	-0.41	-0.139135
2rn2	Q80L	A	-0.3	-0.0977814
1g3p	A147K	A	0.287	-0.2028
2rn2	H83A	A	-0.22	-0.0354424
1g3p	D160A	A	0.263	0.000288397
2rn2	K91R	A	-0.075	-0.329504
2rn2	D94R	A	-1.1	0.125165
1g3p	D160R	A	0.669	0.0312923
1g3p	D160N	A	-0.072	-0.145399
2ptl	S45G	A	0.82	0.0199553
1g3p	D160C	A	0.096	-0.170759
1g3p	D160Q	A	0.478	0.101166
2rn2	D94E	A	0.4	0.0651393
2ptl	E46G	A	1.19	0.227353
1g3p	D160E	A	0.359	0.0527702
1g3p	D160G	A	0.669	-0.0503174
2ptl	E46I	A	1.08	-0.0783905
1g3p	D160H	A	-0.048	0.00166589
2rn2	K95A	A	-0.1	-0.0431409
2ocj	D228E	A	-0.05	-0.180079
2ocj	I232T	A	3.19	1.44972
2ocj	Y236F	A	-0.27	-0.130604
2ocj	M237I	A	3.18	0.160376
2ocj	N239Y	A	-1.49	-0.168466
1g3p	D160I	A	0.932	0.023825
2ocj	C242S	A	3.3	0.431061
1g3p	D160L	A	0.55	-0.0171709
2ocj	G245S	A	1.21	0.576596
1g3p	D160K	A	0.335	0.0590065
2ocj	R248Q	A	2.03	-0.185125
1g3p	D160M	A	0.502	0.02321
2ocj	R249S	A	1.92	0.840733
1g3p	D160F	A	0.359	0.000356764
2ptl	A47G	A	3.1	0.641151
2ocj	I255F	A	3.29	1.40823
1g3p	D160P	A	0.645	0.259075
2ptl	Y48A	A	2.82	0.4186
1g3p	D160S	A	0.287	-0.0566356
1g3p	D160T	A	0.741	-0.0324338
2ocj	S260P	A	0.32	0.178102
1g3p	D160W	A	0.167	-0.0488242
2ocj	N268D	A	-1.21	-0.283422
2ptl	A49G	A	1.32	0.453255
1g3p	D160Y	A	0.072	0.0341494
2ptl	Y50A	A	2.46	0.616006
1xxn	N54E	A	0.645	0.087641
1xxn	N181R	A	-0.358	0.0977109
1xzo	W36A	A	8.93	1.21137
1xzo	W36F	A	4.25	-0.395798
1xzo	F42W	A	-2.87	0.270739
1g3p	D160V	A	1.123	0.0533618
1glu	C500A	A	1.22	0.224432
1gua	N56M	B	-0.271	-0.16341
2ocj	F270C	A	4.54	1.06231
1gua	I58A	B	3.274	1.98464
2ocj	R273H	A	0.45	0.618701
1gua	I58L	B	0.771	0.19146
2ocj	R282W	A	3.3	0.694547
2ptl	A51G	A	3.12	0.858251
1gua	I58F	B	1.299	0.745372
2ouo	A420D	A	-0.44	0.174914
2ptl	D52A	A	1.21	-0.273905
1xzo	W101F	A	2.89	-0.189338
2a36	T22A	A	-0.4	-0.380339
2a36	T22N	A	-1.3	-0.462563
2a36	T22D	A	-1.5	-0.365498
2a36	T22G	A	-3.6	-1.25748
2a36	T22L	A	-0.5	-0.517284
2a36	T22K	A	0	-0.273832
2a36	T22F	A	-1.3	-0.41491
2a36	T22S	A	-0.6	-0.348504
2arf	H1069Q	A	0.717	0.423869
2bjd	V84D	A	4.493	1.86846
2bjd	V84P	A	4.517	1.78453
2bjd	Y86E	A	2.103	1.99004
2c9q	Y79F	A	0.012	0.136027
2c9q	Y79W	A	1.233	0.32603
2chf	V10T	A	4	1.39974
2chf	V11T	A	3.2	1.4724
2chf	D12A	A	-2.5	-0.0716773
2chf	D13A	A	-2.7	-0.473136
2chf	F14A	A	-0.8	-0.0656889
2chf	V21T	A	0.2	1.03287
2chf	N23G	A	0	-0.157885
2chf	V33T	A	1.5	0.880031
2chf	A36G	A	3.1	1.03675
2chf	D38A	A	1.9	0.836642
1gua	R59A	B	-0.178	0.644845
2kj3	L241A	A	-1	0.633824
2kj3	V264A	A	-1	1.63318
2kj3	V267A	A	-0.2	2.18787
2pr5	H22K	A	-0.3	-0.241759
1j8i	K66A	A	-0.1	0.216447
1jl9	A25C	A	1.44	-0.251978
1jlv	E64N	A	2.304	0.482689
1jlv	E64D	A	1.162	0.219942
1jlv	E64Q	A	2.302	0.0589363
1l63	M6A	A	1.9	1.32912
1l63	M6L	A	3.9	-0.0836347
1l63	E11N	A	0.75	-0.206585
1l63	E11H	A	-0.4	-0.23907
1l63	I17A	A	3.067	1.9807
1l63	D20A	A	0.4	0.408594
1l63	D20N	A	-1.3	-0.242039
1l63	D20S	A	-0.7	0.127801
1l63	I27A	A	3.15	1.85712
1l63	I27M	A	5.1	1.2144
1l63	I29A	A	2.6	1.30732
1l63	S38N	A	0.025	-0.0897739
1l63	A41S	A	0.7	0.0177777
1l63	A42S	A	2.45	1.01361
1l63	A42V	A	3.5	0.741771
1l63	K43A	A	1.323	-0.106665
1l63	S44A	A	-0.44	-0.353841
1l63	S44R	A	-0.22	-0.416558
1l63	S44N	A	0.12	-0.0504834
2chf	D38G	A	1	0.483919
1bpi	F33L	A	2.7	1.04302
1bpi	V34A	A	1.2	0.296077
1bpi	Y35A	A	4.7	1.37275
2kj3	E272A	A	-1.9	-0.0887528
1bni	D75N	A	4.9	0.761025
1bni	I76A	A	1.71	1.43867
1bni	I76T	A	2.69	1.34601
1bni	I76V	A	1	0.26501
1bni	N77A	A	1.662	-0.00830284
1bni	Y78F	A	1.35	-0.211356
1bni	T79V	A	-0.25	-0.148255
1bni	R83Q	A	1.705	-0.00769618
1bni	R83K	A	4.43	-0.0555516
1bni	N84A	A	1.968	0.54225
1bni	S85A	A	-0.28	0.0412139
1bni	I88A	A	4.012	1.70555
1bni	I88G	A	7.4	2.09071
1bni	I88L	A	0.167	0.389042
1bni	I88V	A	1.6	0.224651
1bni	L89G	A	7	2.06456
1bni	L89T	A	2.82	1.35285
1bni	L89V	A	0.5	0.0543912
1bni	S91A	A	2.4	0.246704
1bni	S92A	A	2.995	-0.0453296
1bni	D93N	A	4.055	0.360861
1l63	S44E	A	0	-0.217504
1bni	A32Q	A	0.43	-0.116457
1bni	A32E	A	0.3	-0.013146
1bni	A32G	A	0.842	0.047605
1bni	A32H	A	0.75	-0.0406762
1bni	A32I	A	0.74	-0.17309
1bni	A32L	A	0.167	-0.258085
1bni	A32K	A	0.15	-0.265379
1bni	A32M	A	0.2	-0.296705
1bni	A32F	A	0.567	-0.0821897
1bni	A32P	A	4.12	0.929002
1bni	A32S	A	0.28	-0.0697416
1bni	A32T	A	0.64	-0.0815889
1bni	A32W	A	1.14	-0.0573977
1bni	A32Y	A	0.75	-0.0739677
1bni	A32V	A	0.62	-0.0996712
1bni	L33Q	A	1.355	0.769182
1bni	G34A	A	2.91	1.00721
1bni	G34R	A	2.8	0.758073
1bni	G34N	A	2.72	0.670294
1bni	G34D	A	3.3	0.963877
1bni	G34H	A	2.62	0.86615
1bni	G34K	A	2.91	0.806905
1bpi	Y35N	A	3.7	1.44763
1bz6	I107A	A	0.43	1.20628
1bz6	I107F	A	-0.58	0.0454464
1bz6	I107T	A	2.23	1.12863
1bz6	I107V	A	1.09	0.151569
1bz6	E109A	A	-0.258	-0.192622
1bz6	E109G	A	0.917	0.204319
1bz6	I111A	A	1.84	1.84927
1bz6	I111L	A	0.64	0.422104
1bz6	I111M	A	1.14	1.0406
1bz6	H113Q	A	0.26	-0.212868
1bz6	V114A	A	1.45	0.678197
1bz6	L115A	A	1.4	1.18762
1bz6	H116A	A	-0.2	-0.167937
1bz6	S117A	A	0.3	-0.21172
1bz6	R118A	A	0.65	0.668578
1bz6	H119F	A	0.68	-0.819804
1bz6	D122A	A	0.1	0.145195
1bz6	F123A	A	1.1	1.4758
1bz6	F123K	A	2.1	1.73153
1bni	W94L	A	1.59	0.29323
1cey	A77G	A	0.31	-0.22819
1cey	A80G	A	-0.6	-0.368226
1bni	G34S	A	3.05	0.895088
1hfy	V8A	A	1	1.1568
1hfy	L12A	A	2.73	1.53394
1hfy	W26F	A	2.4	0.106147
1hfy	T29I	A	-4.4	-0.826987
1hfy	T29V	A	-2.26	-0.994293
1hfy	A30I	A	-2.4	-0.0877221
1hfy	A30T	A	-1.7	0.467094
1hfy	T33I	A	1.1	0.0299477
1hfy	T38A	A	1.3	0.465375
1hfy	L52A	A	3.22	1.63978
1hfy	I55V	A	2.72	0.240723
1hfy	W60A	A	2.01	1.82193
1bz6	F123T	A	3.5	1.40061
1bz6	F43V	A	2.66	1.38748
1bz6	D44A	A	-0.25	-0.240347
1bz6	H48Q	A	0.62	-0.0449286
1bz6	L49I	A	0.8	0.296976
1cey	A88G	A	-0.1	0.0108269
1sak	E336A	A	-3	-0.0263248
1sak	R337A	A	9.3	0.381339
1sak	F338A	A	7.2	1.87172
1sak	E339A	A	1.8	0.0300709
1sak	M340A	A	6.4	0.570576
1sak	M340I	A	-0.7	-0.115027
1sak	F341I	A	6.9	0.888932
1sak	F341L	A	3.2	0.557044
1sak	R342A	A	1.4	0.179694
1sak	E343A	A	1.1	-0.0193549
1sak	L344I	A	1.2	0.276904
1sak	L344F	A	6.1	-0.0346855
1sak	N345A	A	3.7	-0.712765
1sak	E346A	A	0.4	0.0837422
1sak	A347G	A	2.7	1.2289
1sak	E349A	A	3.8	-0.131531
1sak	L350A	A	2.1	0.631764
1sak	K351A	A	-2.5	0.101045
1hfy	W60F	A	1.269	0.242993
1rn1	A21C	A	0.74	-0.142207
1rn1	A21Q	A	0.33	-0.121195
1rn1	A21E	A	-0.04	6.08861e-05
1rn1	A21G	A	1.1	0.219701
1rn1	A21H	A	0.357	-0.0283551
1rn1	A21I	A	0.44	-0.108533
1rn1	A21L	A	0.13	-0.255926
1rn1	A21K	A	0.51	-0.200442
1rn1	A21M	A	0.15	-0.279734
1rn1	A21F	A	0.57	-0.0753077
1rn1	A21S	A	0.445	0.00619635
1rn1	A21T	A	0.57	-0.0300753
1rn1	A21W	A	0.3	-0.0908309
1rn1	A21Y	A	0.39	-0.104132
1rn1	A21V	A	0.66	0.028632
1rn1	G23A	A	1.2	0.131379
1rn1	Y24W	A	-1.24	0.232869
1rn1	Q25K	A	-0.88	-0.286953
1rn1	N36A	A	-0.03	-0.10028
1rn1	P39A	A	4.82	0.291131
1rn1	H40T	A	0.26	-0.0591538
1rn1	Y42F	A	-1.145	0.204677
1bz6	T51A	A	1.41	0.726889
2lzm	E128A	A	-0.16	0.00433817
2lzm	E128K	A	1.23	0.238261
2lzm	A129L	A	1.6	0.330846
2lzm	A129M	A	2.1	0.546204
2lzm	A129V	A	0.75	0.0708972
2lzm	A130G	A	2.1	1.32889
1sak	D352A	A	2.2	-0.174961
2lzm	R96N	A	3.15	1.16252
1rn1	Y42W	A	0.14	0.307583
1hl4	H43R	A	2.68	0.271613
1hl4	D76Y	A	0.21	0.429795
1hl4	D76V	A	0.2	0.499721
1hl4	N86K	A	0.66	0.782654
1hl4	N86S	A	-0.07	0.209088
1hl4	D90V	A	1.41	0.584563
1hl4	G93R	A	4.4	0.763535
1hl4	G93S	A	3.7	0.872219
1hl4	I104F	A	0.72	1.11599
1hl4	S105L	A	1.81	0.207974
1hl4	N139K	A	0.06	0.714736
1hl4	L144F	A	0.23	0.415899
1hl4	L144S	A	0.2	0.904931
1hmk	V27A	A	1.24	1.17153
1hz6	V4A	A	1.25	0.746403
1hz6	T5A	A	1.7	0.509011
1hz6	I6A	A	4.7	1.50971
1hz6	I6V	A	0.6	-0.0379828
1hz6	K7A	A	0.9	0.38272
1hz6	A8G	A	2.4	1.1908
1hz6	N9A	A	1.85	-0.0249178
1hz6	L10A	A	2.9	1.44738
1hz6	I11A	A	1.35	0.980054
2lzm	V131A	A	-0.3	-0.192097
1hz6	I60A	A	4.7	1.76258
1hz6	I60V	A	1.7	0.222766
1hz6	K61A	A	0.5	0.496606
1hz6	F62L	A	3.3	1.22671
2lzm	R96D	A	3.5	1.56228
1lz1	V2N	A	1.34	0.427804
1lz1	V2D	A	1.44	0.702533
1lz1	V2G	A	2.3	0.602109
1lz1	V2I	A	-1.1	-0.190001
1lz1	V2L	A	-0.3	-0.130982
1lz1	V2M	A	0.31	-0.0429785
1lz1	V2F	A	0.86	0.0467878
1lz1	V2S	A	1.41	0.332316
1lz1	V2Y	A	0.98	0.00706744
1lz1	E7Q	A	0.94	0.165836
1lz1	L8T	A	3.73	1.73621
1lz1	A9S	A	0.11	0.738471
1hz6	I11V	A	0.45	0.00152549
2m5s	H305A	A	2	0.523363
2mpc	R42A	A	-0.62	0.133693
2mpc	R42W	A	-2.08	-0.139346
2mpc	A89T	A	0.24	0.707482
2n7z	P88A	A	0.6	0.496475
2nte	R658C	A	2.3	0.203859
2nte	I738V	A	2	0.340204
2ocj	Q104H	A	-0.24	-0.0680634
2ocj	Q104P	A	-0.11	-0.140013
2ocj	T123A	A	0.13	-0.0379591
2ocj	A129D	A	0.7	0.141177
2ocj	A129E	A	0.38	0.0639576
2ocj	A129S	A	0.19	-0.0425399
2ocj	M133L	A	-0.3	-0.315026
2ocj	F134L	A	4.78	0.70396
1ihb	F37H	A	1.24	-0.058631
1l63	I78A	A	1.2	1.61657
1l63	I78M	A	1.55	0.88792
1l63	I78V	A	0.8	0.412598
1l63	A82S	A	0.3	-0.142978
1l63	L84A	A	3.7	1.67791
1l63	L84M	A	2.15	0.738954
1l63	V87A	A	2.8	0.897387
1l63	V87I	A	0.45	-0.0252874
1l63	V87M	A	2.3	0.806749
1l63	V87T	A	1.6	1.05593
1l63	L91A	A	3.9	1.60769
1l63	L91M	A	0.8	0.330448
1l63	D92N	A	1.4	0.0215683
1l63	A93S	A	0.2	-0.0719816
1l63	A98C	A	1.1	0.319658
1l63	A98L	A	4.3	0.311799
1l63	A98S	A	2.5	0.80173
1l63	A98V	A	5.187	0.319661
1l63	L99A	A	4.5	1.53728
1l63	L99I	A	1.5	0.22143
1l63	L99M	A	0.6	0.440779
1l63	L99F	A	0.3	0.485555
1l63	L99V	A	2.1	0.772301
1l63	I100A	A	3.4	1.36651
1l63	I100M	A	1.6	0.683593
1l63	I100V	A	0.4	0.513321
1l63	N101A	A	1.5	-0.406856
1l63	M102L	A	1.032	-0.172588
1l63	V103A	A	2.2	1.33639
1l63	V103I	A	0.5	-0.0976544
1l63	V103M	A	1.4	1.00571
1l63	F104M	A	0.75	0.49324
1l63	Q105M	A	1.2	-0.025629
1l63	M106I	A	-0.2	-0.0968113
1l63	M106L	A	-0.5	-0.348837
1l63	M106K	A	3.45	0.829947
1l63	T109N	A	-0.1	0.0213381
1lz1	T11A	A	-0.2	-0.170252
2rn2	K95G	A	-1.9	-0.25352
2rn2	Q105G	A	2.2	0.484921
2rn2	Q113P	A	0.425	0.644997
2rn2	H114A	A	2.63	0.483015
2rn2	K117R	A	0.015	-0.311535
2rn2	E119V	A	-0.51	0.0606512
2rn2	H124A	A	-0.48	-0.127749
2rn2	A125T	A	-0.04	-0.208409
2rn2	H127A	A	0.58	0.129689
2rn2	D134A	A	-2.1	-0.455539
2rn2	D134N	A	-1	-0.550389
2rn2	D134Q	A	-1.02	-0.392761
2rn2	D134E	A	-0.81	-0.250687
2rn2	D134H	A	-2.3	-0.382886
2rn2	D134I	A	-1.092	-0.253308
2rn2	D134L	A	-1.38	-0.357495
2rn2	D134S	A	-0.79	-0.480712
2rn2	D134T	A	-0.74	-0.408066
2rn2	D134V	A	-0.83	-0.175673
2rn2	E135K	A	0.63	0.0699935
2rpn	E7L	A	-1.05	-0.373643
2rpn	V21K	A	-0.39	0.0145837
2vy0	E53A	A	6.597	0.454549
2vy0	D287A	A	5.975	0.122839
2wqg	Y5F	A	2.4	-0.173113
2wqg	S6A	A	-0.1	-0.201282
2wqg	S6G	A	0.2	-0.033432
2wqg	L8A	A	2	0.881057
2wqg	T9S	A	-0.1	-0.205213
2wqg	V10A	A	0.1	0.240908
2wqg	V10G	A	0.7	0.608831
2wqg	V11A	A	-0.4	-0.0682007
2wqg	V11G	A	-0.1	0.136695
2wqg	Q12A	A	0.6	-0.0431669
2wqg	Q12G	A	2	0.196184
2wqg	L13A	A	0.5	1.09608
2wqg	K14A	A	0.4	-0.261692
2wqg	K14G	A	1.9	0.466508
2wqg	D15A	A	-0.3	-0.244561
2wqg	L16A	A	1.3	0.879802
2wqg	K19A	A	0.3	-0.0986946
2wqg	S23A	A	0.6	-0.037294
2wqg	V24A	A	0.5	0.1369
2ocj	V143A	A	3.6	1.78538
2chf	D57A	A	-3.4	-0.33329
2chf	P61G	A	0.6	0.0849131
2chf	D64A	A	1	0.445387
2chf	V40T	A	0.8	-0.0284054
2chf	I72V	A	1.5	0.333666
1gua	V60A	B	2.251	1.6395
1l63	S44G	A	0.515	0.164587
1gua	L62A	B	3.46	1.91199
1l63	S44I	A	-0.305	-0.453974
2pr5	H22W	A	-1.2	-0.195181
1gua	P63A	B	1.708	0.598868
1l63	S44L	A	-0.4	-0.566987
2pr5	V25I	A	-0.4	-0.24489
1l63	S44K	A	-0.2	-0.346243
2pr5	T30M	A	-0.5	0.489301
2pr5	A33Y	A	-0.5	-0.194828
[truncated: 831 more rows]
